# Supplementary material for: Burden of disease among the world’s poorest billion people: An expert-informed secondary analysis of Global Burden of Disease estimates
Source: PLoS One. 2021 Aug 16;16(8):e0253073. doi: 10.1371/journal.pone.0253073 (PMC8366975; doi:10.1371/journal.pone.0253073)
Supplement: S1 Table — Table containing results. (XLSX) [file pone.0253073.s002.xlsx]

## Sheet: Deaths
							Age-Standardized Rate (per 100,000)									Crude Rate (per 100,000)									Population
Cause	Level 1 Cause	Level 2 Cause	Level 3 Cause	Level 4 Cause	Cause Level	Measure	Poorest Billion, Selective Ecological Approach	Poorest Billion, Full Ecological Approach	Poorest Billion, Aggregation Approach	Poorest Billion, Country Aggregation Approach	Low-income Countries	Lower-middle-income Countries	Upper-middle-income Countries	High-income Countries	High-income Regions	Poorest Billion, Selective Ecological Approach	Poorest Billion, Full Ecological Approach	Poorest Billion, Aggregation Approach	Poorest Billion, Country Aggregation Approach	Low-income Countries	Lower-middle-income Countries	Upper-middle-income Countries	High-income Countries	High-income Regions	Poorest Billion, Selective Ecological Approach	Poorest Billion, Full Ecological Approach	Poorest Billion, Aggregation Approach	Poorest Billion, Country Aggregation Approach	Low-income Countries	Lower-middle-income Countries	Upper-middle-income Countries	High-income Countries	High-income Regions	order
All causes					0	Deaths	1341.69	1423.64	1073.39	1156.54	1182.41	990.59	640.37	443.84	428.90	1006.05	1071.79	757.94	719.73	724.04	688.02	718.68	882.56	910.62	872736693	872736693	872736693	872736693	666761616	3120789333	2634930631	1189553850	1009280781	1
Communicable, maternal, neonatal, and nutritional diseases	Communicable, maternal, neonatal, and nutritional diseases				1	Deaths	580.17	585.93	352.95	456.72	432.45	238.13	49.49	25.96	24.89	560.04	568.24	340.52	407.26	379.60	192.78	48.41	46.64	48.49	872736693	872736693	872736693	872736693	666761616	3120789333	2634930631	1189553850	1009280781	2
HIV/AIDS and sexually transmitted infections	Communicable, maternal, neonatal, and nutritional diseases	HIV/AIDS and sexually transmitted infections			2	Deaths	57.42	57.47	38.25	67.59	46.28	16.04	9.14	1.04	0.96	52.96	53.02	35.45	59.61	44.18	15.79	10.23	1.28	1.21	872736693	872736693	872736693	872736693	666761616	3120789333	2634930631	1189553850	1009280781	3
HIV/AIDS	Communicable, maternal, neonatal, and nutritional diseases	HIV/AIDS and sexually transmitted infections	HIV/AIDS		3	Deaths	52.16	52.18	34.75	63.30	41.88	14.00	8.64	0.98	0.91	44.93	44.97	30.10	52.83	37.32	13.79	9.86	1.21	1.14	872736693	872736693	872736693	872736693	666761616	3120789333	2634930631	1189553850	1009280781	4
HIV/AIDS - Drug-susceptible Tuberculosis	Communicable, maternal, neonatal, and nutritional diseases	HIV/AIDS and sexually transmitted infections	HIV/AIDS	HIV/AIDS - Drug-susceptible Tuberculosis	4	Deaths	11.24	11.24	8.53	14.34	13.15	2.38	1.38	0.07	0.05	10.04	10.04	7.60	12.44	11.83	2.34	1.58	0.09	0.07	872736693	872736693	872736693	872736693	666761616	3120789333	2634930631	1189553850	1009280781	5
HIV/AIDS - Multidrug-resistant Tuberculosis without extensive drug resistance	Communicable, maternal, neonatal, and nutritional diseases	HIV/AIDS and sexually transmitted infections	HIV/AIDS	HIV/AIDS - Multidrug-resistant Tuberculosis without extensive drug resistance	4	Deaths	0.96	0.99	0.96	1.54	1.44	0.31	0.14	<0.01	<0.01	0.87	0.90	0.87	1.35	1.31	0.31	0.16	<0.01	<0.01	872736693	872736693	872736693	872736693	666761616	3120789333	2634930631	1189553850	1009280781	6
HIV/AIDS - Extensively drug-resistant Tuberculosis	Communicable, maternal, neonatal, and nutritional diseases	HIV/AIDS and sexually transmitted infections	HIV/AIDS	HIV/AIDS - Extensively drug-resistant Tuberculosis	4	Deaths	0.02	0.02	0.02	0.03	0.03	0.02	0.02	<0.01	<0.01	0.02	0.02	0.02	0.02	0.02	0.02	0.02	<0.01	<0.01	872736693	872736693	872736693	872736693	666761616	3120789333	2634930631	1189553850	1009280781	7
HIV/AIDS resulting in other diseases	Communicable, maternal, neonatal, and nutritional diseases	HIV/AIDS and sexually transmitted infections	HIV/AIDS	HIV/AIDS resulting in other diseases	4	Deaths	39.93	39.93	25.24	47.39	27.26	11.29	7.10	0.91	0.86	34.01	34.01	21.61	39.01	24.15	11.12	8.11	1.12	1.07	872736693	872736693	872736693	872736693	666761616	3120789333	2634930631	1189553850	1009280781	8
Sexually transmitted infections excluding HIV	Communicable, maternal, neonatal, and nutritional diseases	HIV/AIDS and sexually transmitted infections	Sexually transmitted infections excluding HIV		3	Deaths	5.26	5.28	3.50	4.30	4.40	2.04	0.50	0.06	0.05	8.03	8.05	5.35	6.78	6.86	2.01	0.37	0.07	0.07	872736693	872736693	872736693	872736693	666761616	3120789333	2634930631	1189553850	1009280781	9
Syphilis	Communicable, maternal, neonatal, and nutritional diseases	HIV/AIDS and sexually transmitted infections	Sexually transmitted infections excluding HIV	Syphilis	4	Deaths	5.01	5.01	3.32	4.12	4.20	1.92	0.47	0.04	0.02	7.86	7.86	5.23	6.66	6.73	1.91	0.33	0.03	0.02	872736693	872736693	872736693	872736693	666761616	3120789333	2634930631	1189553850	1009280781	10
Chlamydial infection	Communicable, maternal, neonatal, and nutritional diseases	HIV/AIDS and sexually transmitted infections	Sexually transmitted infections excluding HIV	Chlamydial infection	4	Deaths	0.05	0.05	0.03	0.03	0.04	0.02	<0.01	<0.01	<0.01	0.03	0.03	0.02	0.02	0.02	0.02	<0.01	<0.01	<0.01	872736693	872736693	872736693	872736693	666761616	3120789333	2634930631	1189553850	1009280781	11
Gonococcal infection	Communicable, maternal, neonatal, and nutritional diseases	HIV/AIDS and sexually transmitted infections	Sexually transmitted infections excluding HIV	Gonococcal infection	4	Deaths	0.15	0.15	0.09	0.10	0.11	0.07	0.02	0.01	0.01	0.10	0.10	0.06	0.06	0.07	0.05	0.02	0.02	0.03	872736693	872736693	872736693	872736693	666761616	3120789333	2634930631	1189553850	1009280781	12
Other sexually transmitted infections	Communicable, maternal, neonatal, and nutritional diseases	HIV/AIDS and sexually transmitted infections	Sexually transmitted infections excluding HIV	Other sexually transmitted infections	4	Deaths	0.05	0.08	0.05	0.05	0.06	0.03	<0.01	<0.01	<0.01	0.03	0.05	0.03	0.03	0.04	0.03	0.01	<0.01	<0.01	872736693	872736693	872736693	872736693	666761616	3120789333	2634930631	1189553850	1009280781	15
Respiratory infections and tuberculosis	Communicable, maternal, neonatal, and nutritional diseases	Respiratory infections and tuberculosis			2	Deaths	173.35	173.38	121.91	159.98	163.68	84.96	23.12	16.87	16.30	143.58	143.60	94.11	102.78	102.75	63.32	24.40	37.16	38.95	872736693	872736693	872736693	872736693	666761616	3120789333	2634930631	1189553850	1009280781	16
Tuberculosis	Communicable, maternal, neonatal, and nutritional diseases	Respiratory infections and tuberculosis	Tuberculosis		3	Deaths	78.07	78.09	51.81	69.39	73.89	33.62	3.22	0.63	0.52	51.68	51.69	34.09	36.63	40.24	25.60	3.81	1.25	1.15	872736693	872736693	872736693	872736693	666761616	3120789333	2634930631	1189553850	1009280781	17
Drug-susceptible tuberculosis	Communicable, maternal, neonatal, and nutritional diseases	Respiratory infections and tuberculosis	Tuberculosis	Drug-susceptible tuberculosis	4	Deaths	71.89	71.89	46.54	63.52	67.64	29.40	2.75	0.60	0.50	47.55	47.55	30.64	33.53	36.82	22.37	3.25	1.18	1.09	872736693	872736693	872736693	872736693	666761616	3120789333	2634930631	1189553850	1009280781	19
Multidrug-resistant tuberculosis without extensive drug resistance	Communicable, maternal, neonatal, and nutritional diseases	Respiratory infections and tuberculosis	Tuberculosis	Multidrug-resistant tuberculosis without extensive drug resistance	4	Deaths	5.97	5.97	5.05	5.76	6.10	3.88	0.35	0.03	0.02	3.99	3.99	3.31	3.04	3.35	2.97	0.42	0.05	0.04	872736693	872736693	872736693	872736693	666761616	3120789333	2634930631	1189553850	1009280781	20
Extensively drug-resistant tuberculosis	Communicable, maternal, neonatal, and nutritional diseases	Respiratory infections and tuberculosis	Tuberculosis	Extensively drug-resistant tuberculosis	4	Deaths	0.21	0.24	0.21	0.12	0.14	0.34	0.12	<0.01	<0.01	0.14	0.15	0.14	0.06	0.08	0.26	0.14	0.02	0.01	872736693	872736693	872736693	872736693	666761616	3120789333	2634930631	1189553850	1009280781	21
Lower respiratory infections	Communicable, maternal, neonatal, and nutritional diseases	Respiratory infections and tuberculosis	Lower respiratory infections		3	Deaths	94.73	94.73	69.80	90.15	89.24	51.24	19.77	16.21	15.74	91.34	91.34	59.68	65.73	61.99	37.64	20.46	35.87	37.75	872736693	872736693	872736693	872736693	666761616	3120789333	2634930631	1189553850	1009280781	22
Upper respiratory infections	Communicable, maternal, neonatal, and nutritional diseases	Respiratory infections and tuberculosis	Upper respiratory infections		3	Deaths	0.45	0.45	0.27	0.40	0.51	0.08	0.13	0.02	0.02	0.50	0.50	0.31	0.40	0.49	0.07	0.13	0.04	0.04	872736693	872736693	872736693	872736693	666761616	3120789333	2634930631	1189553850	1009280781	23
Otitis media	Communicable, maternal, neonatal, and nutritional diseases	Respiratory infections and tuberculosis	Otitis media		3	Deaths	0.10	0.10	0.03	0.03	0.04	0.02	<0.01	<0.01	<0.01	0.08	0.08	0.03	0.02	0.03	0.02	<0.01	<0.01	<0.01	872736693	872736693	872736693	872736693	666761616	3120789333	2634930631	1189553850	1009280781	24
Enteric infections	Communicable, maternal, neonatal, and nutritional diseases	Enteric infections			2	Deaths	152.82	152.86	73.38	75.71	75.07	61.11	2.33	1.21	1.22	119.34	119.40	60.02	60.66	56.75	41.70	2.13	2.47	2.69	872736693	872736693	872736693	872736693	666761616	3120789333	2634930631	1189553850	1009280781	25
Diarrheal diseases	Communicable, maternal, neonatal, and nutritional diseases	Enteric infections	Diarrheal diseases		3	Deaths	139.68	139.68	68.05	69.66	69.61	56.69	1.98	1.14	1.17	103.25	103.25	53.41	53.58	50.33	37.06	1.83	2.39	2.62	872736693	872736693	872736693	872736693	666761616	3120789333	2634930631	1189553850	1009280781	26
Typhoid and paratyphoid	Communicable, maternal, neonatal, and nutritional diseases	Enteric infections	Typhoid and paratyphoid		3	Deaths	9.03	9.03	2.74	1.71	1.80	3.46	0.26	0.01	<0.01	11.13	11.13	3.45	2.19	2.28	3.68	0.22	<0.01	<0.01	872736693	872736693	872736693	872736693	666761616	3120789333	2634930631	1189553850	1009280781	27
Typhoid fever	Communicable, maternal, neonatal, and nutritional diseases	Enteric infections	Typhoid and paratyphoid	Typhoid fever	4	Deaths	8.08	8.08	2.43	1.58	1.70	2.94	0.21	0.01	<0.01	9.93	9.93	3.05	2.03	2.16	3.12	0.18	<0.01	<0.01	872736693	872736693	872736693	872736693	666761616	3120789333	2634930631	1189553850	1009280781	28
Paratyphoid fever	Communicable, maternal, neonatal, and nutritional diseases	Enteric infections	Typhoid and paratyphoid	Paratyphoid fever	4	Deaths	0.95	0.95	0.31	0.12	0.09	0.52	0.04	<0.01	<0.01	1.20	1.20	0.39	0.16	0.12	0.56	0.04	<0.01	<0.01	872736693	872736693	872736693	872736693	666761616	3120789333	2634930631	1189553850	1009280781	29
Invasive Non-typhoidal Salmonella (iNTS)	Communicable, maternal, neonatal, and nutritional diseases	Enteric infections	Invasive Non-typhoidal Salmonella (iNTS)		3	Deaths	4.07	4.07	2.54	4.29	3.60	0.94	0.08	0.05	0.05	4.90	4.90	3.10	4.81	4.05	0.94	0.08	0.07	0.07	872736693	872736693	872736693	872736693	666761616	3120789333	2634930631	1189553850	1009280781	30
Other intestinal infectious diseases	Communicable, maternal, neonatal, and nutritional diseases	Enteric infections	Other intestinal infectious diseases		3	Deaths	0.05	0.09	0.05	0.06	0.07	0.02	<0.01	<0.01	<0.01	0.06	0.12	0.06	0.08	0.09	0.02	<0.01	<0.01	<0.01	872736693	872736693	872736693	872736693	666761616	3120789333	2634930631	1189553850	1009280781	31
Neglected tropical diseases and malaria	Communicable, maternal, neonatal, and nutritional diseases	Neglected tropical diseases and malaria			2	Deaths	66.62	66.06	33.66	54.78	49.02	12.66	0.56	0.03	0.03	73.37	73.11	37.63	56.05	50.11	11.83	0.60	0.05	0.04	872736693	872736693	872736693	872736693	666761616	3120789333	2634930631	1189553850	1009280781	32
Malaria	Communicable, maternal, neonatal, and nutritional diseases	Neglected tropical diseases and malaria	Malaria		3	Deaths	61.66	61.66	30.38	51.22	45.48	10.11	0.09	<0.01	<0.01	68.96	68.96	34.73	52.89	47.07	9.74	0.08	<0.01	<0.01	872736693	872736693	872736693	872736693	666761616	3120789333	2634930631	1189553850	1009280781	33
Chagas disease	Communicable, maternal, neonatal, and nutritional diseases	Neglected tropical diseases and malaria	Chagas disease		3	Deaths	0.04	0.04	0.04	0	0	0.03	0.23	<0.01	0	0.02	0.02	0.02	0	0	0.02	0.27	<0.01	0	872736693	872736693	872736693	872736693	666761616	3120789333	2634930631	1189553850	1009280781	34
Leishmaniasis	Communicable, maternal, neonatal, and nutritional diseases	Neglected tropical diseases and malaria	Leishmaniasis		3	Deaths	0.76	0.76	0.41	0.55	0.65	0.06	0.04	<0.01	<0.01	0.82	0.82	0.46	0.59	0.71	0.06	0.04	<0.01	<0.01	872736693	872736693	872736693	872736693	666761616	3120789333	2634930631	1189553850	1009280781	35
Visceral leishmaniasis	Communicable, maternal, neonatal, and nutritional diseases	Neglected tropical diseases and malaria	Leishmaniasis	Visceral leishmaniasis	4	Deaths	0.76	0.76	0.41	0.55	0.65	0.06	0.04	<0.01	<0.01	0.82	0.82	0.46	0.59	0.71	0.06	0.04	<0.01	<0.01	872736693	872736693	872736693	872736693	666761616	3120789333	2634930631	1189553850	1009280781	36
African trypanosomiasis	Communicable, maternal, neonatal, and nutritional diseases	Neglected tropical diseases and malaria	African trypanosomiasis		3	Deaths	0.15	0.15	0.11	0.18	0.23	<0.01	<0.01	0	0	0.13	0.13	0.10	0.15	0.19	<0.01	<0.01	0	0	872736693	872736693	872736693	872736693	666761616	3120789333	2634930631	1189553850	1009280781	38
Schistosomiasis	Communicable, maternal, neonatal, and nutritional diseases	Neglected tropical diseases and malaria	Schistosomiasis		3	Deaths	1.03	1.03	0.65	1.20	1.28	0.12	0.03	<0.01	0	0.72	0.72	0.44	0.65	0.71	0.10	0.04	<0.01	0	872736693	872736693	872736693	872736693	666761616	3120789333	2634930631	1189553850	1009280781	39
Cysticercosis	Communicable, maternal, neonatal, and nutritional diseases	Neglected tropical diseases and malaria	Cysticercosis		3	Deaths	0.05	0.05	0.04	0.05	0.06	<0.01	<0.01	<0.01	<0.01	0.05	0.05	0.03	0.04	0.05	<0.01	<0.01	<0.01	<0.01	872736693	872736693	872736693	872736693	666761616	3120789333	2634930631	1189553850	1009280781	40
Cystic echinococcosis	Communicable, maternal, neonatal, and nutritional diseases	Neglected tropical diseases and malaria	Cystic echinococcosis		3	Deaths	0.11	0.11	0.05	0.06	0.08	0.02	<0.01	<0.01	<0.01	0.09	0.09	0.04	0.04	0.06	0.02	<0.01	<0.01	<0.01	872736693	872736693	872736693	872736693	666761616	3120789333	2634930631	1189553850	1009280781	41
Dengue	Communicable, maternal, neonatal, and nutritional diseases	Neglected tropical diseases and malaria	Dengue		3	Deaths	0.85	0.15	0.85	<0.01	0.03	1.60	0.07	<0.01	<0.01	0.55	0.10	0.55	<0.01	0.01	1.24	0.07	<0.01	<0.01	872736693	872736693	872736693	872736693	666761616	3120789333	2634930631	1189553850	1009280781	45
Yellow fever	Communicable, maternal, neonatal, and nutritional diseases	Neglected tropical diseases and malaria	Yellow fever		3	Deaths	0.35	0.35	0.23	0.35	0.30	0.08	<0.01	<0.01	0	0.35	0.35	0.24	0.35	0.29	0.09	<0.01	<0.01	0	872736693	872736693	872736693	872736693	666761616	3120789333	2634930631	1189553850	1009280781	46
Rabies	Communicable, maternal, neonatal, and nutritional diseases	Neglected tropical diseases and malaria	Rabies		3	Deaths	1.00	1.00	0.39	0.40	0.37	0.29	0.03	<0.01	<0.01	0.90	0.90	0.38	0.41	0.37	0.26	0.03	<0.01	<0.01	872736693	872736693	872736693	872736693	666761616	3120789333	2634930631	1189553850	1009280781	47
Intestinal nematode infections	Communicable, maternal, neonatal, and nutritional diseases	Neglected tropical diseases and malaria	Intestinal nematode infections		3	Deaths	0.21	0.21	0.11	0.16	0.12	0.06	<0.01	<0.01	<0.01	0.32	0.32	0.16	0.23	0.16	0.06	<0.01	<0.01	<0.01	872736693	872736693	872736693	872736693	666761616	3120789333	2634930631	1189553850	1009280781	48
Ascariasis	Communicable, maternal, neonatal, and nutritional diseases	Neglected tropical diseases and malaria	Intestinal nematode infections	Ascariasis	4	Deaths	0.21	0.21	0.11	0.16	0.12	0.06	<0.01	<0.01	<0.01	0.32	0.32	0.16	0.23	0.16	0.06	<0.01	<0.01	<0.01	872736693	872736693	872736693	872736693	666761616	3120789333	2634930631	1189553850	1009280781	49
Ebola	Communicable, maternal, neonatal, and nutritional diseases	Neglected tropical diseases and malaria	Ebola		3	Deaths	<0.01	<0.01	<0.01	<0.01	<0.01	0	0	0	0	<0.01	<0.01	<0.01	<0.01	<0.01	0	0	0	0	872736693	872736693	872736693	872736693	666761616	3120789333	2634930631	1189553850	1009280781	54
Zika virus	Communicable, maternal, neonatal, and nutritional diseases	Neglected tropical diseases and malaria	Zika virus		3	Deaths	<0.01	<0.01	<0.01	<0.01	<0.01	<0.01	<0.01	<0.01	<0.01	<0.01	<0.01	<0.01	<0.01	<0.01	<0.01	<0.01	<0.01	<0.01	872736693	872736693	872736693	872736693	666761616	3120789333	2634930631	1189553850	1009280781	55
Other neglected tropical diseases	Communicable, maternal, neonatal, and nutritional diseases	Neglected tropical diseases and malaria	Other neglected tropical diseases		3	Deaths	0.41	0.55	0.41	0.60	0.42	0.28	0.05	0.02	0.02	0.48	0.68	0.48	0.69	0.48	0.25	0.05	0.03	0.03	872736693	872736693	872736693	872736693	666761616	3120789333	2634930631	1189553850	1009280781	57
Other infectious diseases	Communicable, maternal, neonatal, and nutritional diseases	Other infectious diseases			2	Deaths	45.05	46.01	26.68	31.96	31.52	18.23	2.72	1.38	1.32	53.26	54.46	30.28	35.91	34.82	16.13	2.64	2.06	2.10	872736693	872736693	872736693	872736693	666761616	3120789333	2634930631	1189553850	1009280781	58
Meningitis	Communicable, maternal, neonatal, and nutritional diseases	Other infectious diseases	Meningitis		3	Deaths	17.17	17.17	10.54	15.04	14.07	5.71	0.87	0.33	0.30	20.59	20.59	11.92	16.02	14.40	5.29	0.82	0.40	0.38	872736693	872736693	872736693	872736693	666761616	3120789333	2634930631	1189553850	1009280781	59
Pneumococcal meningitis	Communicable, maternal, neonatal, and nutritional diseases	Other infectious diseases	Meningitis	Pneumococcal meningitis	4	Deaths	2.86	2.86	1.85	2.94	2.68	0.74	0.11	0.07	0.07	3.25	3.25	1.99	2.90	2.52	0.68	0.10	0.10	0.10	872736693	872736693	872736693	872736693	666761616	3120789333	2634930631	1189553850	1009280781	60
H influenzae type B meningitis	Communicable, maternal, neonatal, and nutritional diseases	Other infectious diseases	Meningitis	H influenzae type B meningitis	4	Deaths	3.53	3.53	1.92	1.90	1.95	1.85	0.31	0.10	0.09	4.26	4.26	2.17	2.18	2.13	1.68	0.29	0.11	0.10	872736693	872736693	872736693	872736693	666761616	3120789333	2634930631	1189553850	1009280781	61
Meningococcal meningitis	Communicable, maternal, neonatal, and nutritional diseases	Other infectious diseases	Meningitis	Meningococcal meningitis	4	Deaths	1.91	1.91	1.14	1.69	1.55	0.54	0.07	0.03	0.02	2.46	2.46	1.40	1.97	1.74	0.52	0.07	0.03	0.03	872736693	872736693	872736693	872736693	666761616	3120789333	2634930631	1189553850	1009280781	62
Other meningitis	Communicable, maternal, neonatal, and nutritional diseases	Other infectious diseases	Meningitis	Other meningitis	4	Deaths	8.88	8.88	5.62	8.50	7.89	2.57	0.38	0.13	0.11	10.61	10.61	6.36	8.97	8.01	2.41	0.36	0.17	0.15	872736693	872736693	872736693	872736693	666761616	3120789333	2634930631	1189553850	1009280781	63
Encephalitis	Communicable, maternal, neonatal, and nutritional diseases	Other infectious diseases	Encephalitis		3	Deaths	2.06	1.80	2.06	0.77	1.00	2.90	0.46	0.22	0.20	1.72	1.78	1.72	0.83	0.94	2.27	0.43	0.31	0.31	872736693	872736693	872736693	872736693	666761616	3120789333	2634930631	1189553850	1009280781	64
Diphtheria	Communicable, maternal, neonatal, and nutritional diseases	Other infectious diseases	Diphtheria		3	Deaths	0.26	0.26	0.13	0.21	0.12	0.07	<0.01	<0.01	<0.01	0.39	0.39	0.19	0.31	0.18	0.08	<0.01	<0.01	<0.01	872736693	872736693	872736693	872736693	666761616	3120789333	2634930631	1189553850	1009280781	65
Whooping cough	Communicable, maternal, neonatal, and nutritional diseases	Other infectious diseases	Whooping cough		3	Deaths	5.94	5.94	3.18	3.91	4.42	1.33	0.16	0.01	<0.01	9.30	9.30	4.99	6.17	6.93	1.36	0.11	<0.01	<0.01	872736693	872736693	872736693	872736693	666761616	3120789333	2634930631	1189553850	1009280781	66
Tetanus	Communicable, maternal, neonatal, and nutritional diseases	Other infectious diseases	Tetanus		3	Deaths	3.29	3.29	1.40	1.91	1.75	0.91	0.03	<0.01	<0.01	3.45	3.45	1.47	1.77	1.70	0.82	0.04	<0.01	<0.01	872736693	872736693	872736693	872736693	666761616	3120789333	2634930631	1189553850	1009280781	67
Measles	Communicable, maternal, neonatal, and nutritional diseases	Other infectious diseases	Measles		3	Deaths	6.06	6.06	2.99	3.91	3.57	1.71	0.16	<0.01	<0.01	9.43	9.43	4.67	6.11	5.54	1.77	0.11	<0.01	<0.01	872736693	872736693	872736693	872736693	666761616	3120789333	2634930631	1189553850	1009280781	68
Varicella and herpes zoster	Communicable, maternal, neonatal, and nutritional diseases	Other infectious diseases	Varicella and herpes zoster		3	Deaths	1.18	1.18	0.65	0.85	0.99	0.38	0.07	0.05	0.05	0.96	0.96	0.56	0.61	0.72	0.26	0.06	0.10	0.11	872736693	872736693	872736693	872736693	666761616	3120789333	2634930631	1189553850	1009280781	69
Acute hepatitis	Communicable, maternal, neonatal, and nutritional diseases	Other infectious diseases	Acute hepatitis		3	Deaths	6.75	6.75	3.39	2.76	2.93	3.63	0.48	0.19	0.17	5.19	5.19	2.54	1.74	1.87	3.04	0.58	0.31	0.30	872736693	872736693	872736693	872736693	666761616	3120789333	2634930631	1189553850	1009280781	70
Acute hepatitis A	Communicable, maternal, neonatal, and nutritional diseases	Other infectious diseases	Acute hepatitis	Acute hepatitis A	4	Deaths	0.69	0.69	0.34	0.23	0.24	0.44	0.05	0.05	0.05	0.90	0.90	0.42	0.28	0.29	0.47	0.05	0.06	0.07	872736693	872736693	872736693	872736693	666761616	3120789333	2634930631	1189553850	1009280781	71
Acute hepatitis B	Communicable, maternal, neonatal, and nutritional diseases	Other infectious diseases	Acute hepatitis	Acute hepatitis B	4	Deaths	5.19	5.19	2.62	2.28	2.43	2.64	0.39	0.11	0.10	3.56	3.56	1.78	1.28	1.39	2.09	0.48	0.19	0.17	872736693	872736693	872736693	872736693	666761616	3120789333	2634930631	1189553850	1009280781	72
Acute hepatitis C	Communicable, maternal, neonatal, and nutritional diseases	Other infectious diseases	Acute hepatitis	Acute hepatitis C	4	Deaths	0.20	0.20	0.09	0.07	0.07	0.10	0.01	<0.01	<0.01	0.22	0.22	0.09	0.07	0.07	0.08	<0.01	0.01	0.01	872736693	872736693	872736693	872736693	666761616	3120789333	2634930631	1189553850	1009280781	73
Acute hepatitis E	Communicable, maternal, neonatal, and nutritional diseases	Other infectious diseases	Acute hepatitis	Acute hepatitis E	4	Deaths	0.66	0.66	0.34	0.17	0.19	0.46	0.03	0.02	0.02	0.52	0.52	0.25	0.12	0.13	0.40	0.03	0.04	0.04	872736693	872736693	872736693	872736693	666761616	3120789333	2634930631	1189553850	1009280781	74
Other unspecified infectious diseases	Communicable, maternal, neonatal, and nutritional diseases	Other infectious diseases	Other unspecified infectious diseases		3	Deaths	2.34	3.56	2.34	2.61	2.67	1.59	0.48	0.56	0.58	2.23	3.36	2.23	2.35	2.54	1.23	0.49	0.92	1.00	872736693	872736693	872736693	872736693	666761616	3120789333	2634930631	1189553850	1009280781	75
Maternal and neonatal disorders	Communicable, maternal, neonatal, and nutritional diseases	Maternal and neonatal disorders			2	Deaths	69.28	73.46	48.71	52.24	51.47	39.93	10.28	4.93	4.57	100.13	106.44	71.97	78.37	76.44	39.99	7.13	2.50	2.30	872736693	872736693	872736693	872736693	666761616	3120789333	2634930631	1189553850	1009280781	76
Maternal disorders	Communicable, maternal, neonatal, and nutritional diseases	Maternal and neonatal disorders	Maternal disorders		3	Deaths	14.16	14.67	7.91	10.40	10.75	3.56	0.43	0.17	0.17	11.83	12.24	6.60	9.02	9.38	3.75	0.45	0.16	0.16	872736693	872736693	872736693	872736693	666761616	3120789333	2634930631	1189553850	1009280781	77
Maternal hemorrhage	Communicable, maternal, neonatal, and nutritional diseases	Maternal and neonatal disorders	Maternal disorders	Maternal hemorrhage	4	Deaths	4.19	4.19	1.79	2.49	2.24	0.71	0.07	0.01	0.01	3.52	3.52	1.49	2.18	1.95	0.75	0.07	0.01	0.01	872736693	872736693	872736693	872736693	666761616	3120789333	2634930631	1189553850	1009280781	78
Maternal sepsis and other maternal infections	Communicable, maternal, neonatal, and nutritional diseases	Maternal and neonatal disorders	Maternal disorders	Maternal sepsis and other maternal infections	4	Deaths	2.18	2.18	1.07	1.45	1.60	0.33	0.04	0.01	<0.01	1.82	1.82	0.88	1.25	1.38	0.35	0.04	0.01	<0.01	872736693	872736693	872736693	872736693	666761616	3120789333	2634930631	1189553850	1009280781	79
Maternal hypertensive disorders	Communicable, maternal, neonatal, and nutritional diseases	Maternal and neonatal disorders	Maternal disorders	Maternal hypertensive disorders	4	Deaths	1.45	1.45	0.95	1.10	1.24	0.58	0.08	0.02	0.02	1.24	1.24	0.82	1.01	1.14	0.62	0.08	0.02	0.02	872736693	872736693	872736693	872736693	666761616	3120789333	2634930631	1189553850	1009280781	80
Maternal obstructed labor and uterine rupture	Communicable, maternal, neonatal, and nutritional diseases	Maternal and neonatal disorders	Maternal disorders	Maternal obstructed labor and uterine rupture	4	Deaths	1.30	1.30	0.58	0.88	0.74	0.25	0.02	<0.01	<0.01	1.07	1.07	0.48	0.75	0.64	0.26	0.02	<0.01	<0.01	872736693	872736693	872736693	872736693	666761616	3120789333	2634930631	1189553850	1009280781	81
Maternal abortion and miscarriage	Communicable, maternal, neonatal, and nutritional diseases	Maternal and neonatal disorders	Maternal disorders	Maternal abortion and miscarriage	4	Deaths	1.04	1.04	0.64	0.82	0.83	0.35	0.04	0.02	0.02	0.84	0.84	0.52	0.68	0.69	0.37	0.05	0.02	0.02	872736693	872736693	872736693	872736693	666761616	3120789333	2634930631	1189553850	1009280781	82
Ectopic pregnancy	Communicable, maternal, neonatal, and nutritional diseases	Maternal and neonatal disorders	Maternal disorders	Ectopic pregnancy	4	Deaths	0.34	0.34	0.31	0.31	0.31	0.24	0.01	<0.01	<0.01	0.29	0.29	0.27	0.28	0.28	0.25	0.02	<0.01	<0.01	872736693	872736693	872736693	872736693	666761616	3120789333	2634930631	1189553850	1009280781	83
Indirect maternal deaths	Communicable, maternal, neonatal, and nutritional diseases	Maternal and neonatal disorders	Maternal disorders	Indirect maternal deaths	4	Deaths	2.62	2.62	1.62	2.20	2.55	0.51	0.08	0.02	0.02	2.18	2.18	1.35	1.91	2.24	0.54	0.08	0.02	0.02	872736693	872736693	872736693	872736693	666761616	3120789333	2634930631	1189553850	1009280781	84
Late maternal deaths	Communicable, maternal, neonatal, and nutritional diseases	Maternal and neonatal disorders	Maternal disorders	Late maternal deaths	4	Deaths	0.14	0.14	0.08	0.10	0.08	0.06	0.02	0.02	0.02	0.12	0.12	0.07	0.09	0.07	0.06	0.02	0.02	0.02	872736693	872736693	872736693	872736693	666761616	3120789333	2634930631	1189553850	1009280781	85
Maternal deaths aggravated by HIV/AIDS	Communicable, maternal, neonatal, and nutritional diseases	Maternal and neonatal disorders	Maternal disorders	Maternal deaths aggravated by HIV/AIDS	4	Deaths	0.14	0.14	0.09	0.16	0.14	0.02	<0.01	<0.01	<0.01	0.11	0.11	0.07	0.13	0.11	0.02	<0.01	<0.01	<0.01	872736693	872736693	872736693	872736693	666761616	3120789333	2634930631	1189553850	1009280781	86
Other maternal disorders	Communicable, maternal, neonatal, and nutritional diseases	Maternal and neonatal disorders	Maternal disorders	Other maternal disorders	4	Deaths	0.77	1.28	0.77	0.88	1.01	0.50	0.07	0.06	0.06	0.64	1.05	0.64	0.75	0.87	0.52	0.08	0.06	0.06	872736693	872736693	872736693	872736693	666761616	3120789333	2634930631	1189553850	1009280781	87
Neonatal disorders	Communicable, maternal, neonatal, and nutritional diseases	Maternal and neonatal disorders	Neonatal disorders		3	Deaths	55.11	58.79	40.80	41.84	40.72	36.37	9.85	4.76	4.40	88.30	94.19	65.37	69.35	67.06	36.24	6.67	2.34	2.14	872736693	872736693	872736693	872736693	666761616	3120789333	2634930631	1189553850	1009280781	88
Neonatal preterm birth	Communicable, maternal, neonatal, and nutritional diseases	Maternal and neonatal disorders	Neonatal disorders	Neonatal preterm birth	4	Deaths	19.39	19.39	13.58	13.71	13.14	12.95	4.84	2.59	2.38	31.08	31.08	21.76	22.73	21.65	12.90	3.28	1.27	1.16	872736693	872736693	872736693	872736693	666761616	3120789333	2634930631	1189553850	1009280781	89
Neonatal encephalopathy due to birth asphyxia and trauma	Communicable, maternal, neonatal, and nutritional diseases	Maternal and neonatal disorders	Neonatal disorders	Neonatal encephalopathy due to birth asphyxia and trauma	4	Deaths	20.51	20.51	13.35	14.84	13.47	10.93	2.23	0.83	0.81	32.87	32.87	21.40	24.61	22.19	10.90	1.51	0.41	0.39	872736693	872736693	872736693	872736693	666761616	3120789333	2634930631	1189553850	1009280781	90
Neonatal sepsis and other neonatal infections	Communicable, maternal, neonatal, and nutritional diseases	Maternal and neonatal disorders	Neonatal disorders	Neonatal sepsis and other neonatal infections	4	Deaths	6.62	6.62	5.28	6.28	5.99	3.68	1.15	0.38	0.27	10.59	10.59	8.46	10.39	9.84	3.67	0.78	0.19	0.13	872736693	872736693	872736693	872736693	666761616	3120789333	2634930631	1189553850	1009280781	91
Hemolytic disease and other neonatal jaundice	Communicable, maternal, neonatal, and nutritional diseases	Maternal and neonatal disorders	Neonatal disorders	Hemolytic disease and other neonatal jaundice	4	Deaths	0.97	1.95	0.97	0.65	0.67	1.27	0.12	0.01	0.01	1.55	3.11	1.55	1.08	1.10	1.26	0.08	<0.01	<0.01	872736693	872736693	872736693	872736693	666761616	3120789333	2634930631	1189553850	1009280781	92
Other neonatal disorders	Communicable, maternal, neonatal, and nutritional diseases	Maternal and neonatal disorders	Neonatal disorders	Other neonatal disorders	4	Deaths	7.62	10.32	7.62	6.36	7.46	7.54	1.50	0.94	0.93	12.20	16.53	12.20	10.53	12.27	7.52	1.02	0.46	0.45	872736693	872736693	872736693	872736693	666761616	3120789333	2634930631	1189553850	1009280781	93
Nutritional deficiencies	Communicable, maternal, neonatal, and nutritional diseases	Nutritional deficiencies			2	Deaths	15.63	16.70	10.35	14.46	15.40	5.21	1.34	0.50	0.49	17.39	18.22	11.07	13.89	14.53	4.02	1.29	1.12	1.20	872736693	872736693	872736693	872736693	666761616	3120789333	2634930631	1189553850	1009280781	94
Protein-energy malnutrition	Communicable, maternal, neonatal, and nutritional diseases	Nutritional deficiencies	Protein-energy malnutrition		3	Deaths	14.52	14.52	9.24	13.79	14.53	3.92	1.13	0.40	0.39	16.67	16.67	10.34	13.47	14.04	3.16	1.08	0.90	0.97	872736693	872736693	872736693	872736693	666761616	3120789333	2634930631	1189553850	1009280781	95
Other nutritional deficiencies	Communicable, maternal, neonatal, and nutritional diseases	Nutritional deficiencies	Other nutritional deficiencies		3	Deaths	1.11	2.18	1.11	0.67	0.87	1.29	0.21	0.10	0.10	0.73	1.55	0.73	0.41	0.49	0.86	0.21	0.21	0.23	872736693	872736693	872736693	872736693	666761616	3120789333	2634930631	1189553850	1009280781	99
Non-communicable diseases	Non-communicable diseases				1	Deaths	677.46	736.02	646.53	627.74	671.24	680.37	535.34	381.47	370.03	380.91	423.49	360.57	261.29	287.97	434.61	609.96	784.51	812.02	872736693	872736693	872736693	872736693	666761616	3120789333	2634930631	1189553850	1009280781	100
Neoplasms	Non-communicable diseases	Neoplasms			2	Deaths	108.71	109.69	104.07	114.82	117.32	97.81	126.70	126.37	124.51	65.11	66.85	62.33	51.13	54.63	70.56	154.17	241.93	252.50	872736693	872736693	872736693	872736693	666761616	3120789333	2634930631	1189553850	1009280781	101
Lip and oral cavity cancer	Non-communicable diseases	Neoplasms	Lip and oral cavity cancer		3	Deaths	3.79	3.92	3.79	1.72	2.16	4.80	1.37	1.55	1.37	2.20	2.27	2.20	0.74	0.96	3.49	1.69	2.81	2.67	872736693	872736693	872736693	872736693	666761616	3120789333	2634930631	1189553850	1009280781	102
Nasopharynx cancer	Non-communicable diseases	Neoplasms	Nasopharynx cancer		3	Deaths	0.84	1.01	0.84	0.78	0.81	0.99	1.02	0.41	0.37	0.52	0.64	0.52	0.39	0.42	0.77	1.29	0.70	0.67	872736693	872736693	872736693	872736693	666761616	3120789333	2634930631	1189553850	1009280781	103
Other pharynx cancer	Non-communicable diseases	Neoplasms	Other pharynx cancer		3	Deaths	2.35	2.27	2.35	0.54	0.81	3.30	0.52	0.99	0.90	1.40	1.37	1.40	0.25	0.38	2.47	0.66	1.70	1.65	872736693	872736693	872736693	872736693	666761616	3120789333	2634930631	1189553850	1009280781	104
Esophageal cancer	Non-communicable diseases	Neoplasms	Esophageal cancer		3	Deaths	6.56	6.56	5.07	6.61	7.35	3.60	7.91	3.45	3.42	3.73	3.73	2.91	2.68	3.13	2.55	9.69	6.44	6.74	872736693	872736693	872736693	872736693	666761616	3120789333	2634930631	1189553850	1009280781	105
Stomach cancer	Non-communicable diseases	Neoplasms	Stomach cancer		3	Deaths	8.74	11.51	8.74	9.33	10.87	7.78	15.03	7.44	7.23	4.94	6.67	4.94	3.71	4.61	5.42	18.31	14.82	15.32	872736693	872736693	872736693	872736693	666761616	3120789333	2634930631	1189553850	1009280781	106
Colon and rectum cancer	Non-communicable diseases	Neoplasms	Colon and rectum cancer		3	Deaths	8.54	8.63	8.54	9.28	9.45	8.26	10.76	14.99	14.55	4.68	4.75	4.68	3.58	3.84	5.49	12.93	29.82	30.73	872736693	872736693	872736693	872736693	666761616	3120789333	2634930631	1189553850	1009280781	107
Liver cancer	Non-communicable diseases	Neoplasms	Liver cancer		3	Deaths	8.33	8.63	7.20	10.29	11.98	5.74	15.17	6.39	6.22	4.96	5.14	4.28	4.52	5.48	4.17	19.04	12.08	12.44	872736693	872736693	872736693	872736693	666761616	3120789333	2634930631	1189553850	1009280781	108
Liver cancer due to hepatitis B	Non-communicable diseases	Neoplasms	Liver cancer	Liver cancer due to hepatitis B	4	Deaths	2.70	2.70	2.31	3.52	4.22	1.51	7.31	1.17	1.05	1.71	1.71	1.46	1.73	2.15	1.19	9.34	2.00	1.87	872736693	872736693	872736693	872736693	666761616	3120789333	2634930631	1189553850	1009280781	109
Liver cancer due to hepatitis C	Non-communicable diseases	Neoplasms	Liver cancer	Liver cancer due to hepatitis C	4	Deaths	2.52	2.52	2.09	2.85	3.38	1.94	3.63	2.76	2.74	1.42	1.42	1.17	1.11	1.37	1.34	4.44	5.45	5.75	872736693	872736693	872736693	872736693	666761616	3120789333	2634930631	1189553850	1009280781	110
Liver cancer due to alcohol use	Non-communicable diseases	Neoplasms	Liver cancer	Liver cancer due to alcohol use	4	Deaths	1.76	1.76	1.45	2.00	2.21	1.29	1.75	1.57	1.58	1.04	1.04	0.86	0.85	0.99	0.93	2.20	2.94	3.12	872736693	872736693	872736693	872736693	666761616	3120789333	2634930631	1189553850	1009280781	111
Liver cancer due to NASH	Non-communicable diseases	Neoplasms	Liver cancer	Liver cancer due to NASH	4	Deaths	0.79	0.91	0.79	1.07	1.19	0.64	1.16	0.54	0.51	0.44	0.51	0.44	0.43	0.49	0.43	1.41	1.05	1.07	872736693	872736693	872736693	872736693	666761616	3120789333	2634930631	1189553850	1009280781	112
Liver cancer due to other causes	Non-communicable diseases	Neoplasms	Liver cancer	Liver cancer due to other causes	4	Deaths	0.56	0.75	0.56	0.85	0.97	0.36	1.32	0.35	0.34	0.35	0.47	0.35	0.40	0.47	0.27	1.65	0.63	0.64	872736693	872736693	872736693	872736693	666761616	3120789333	2634930631	1189553850	1009280781	113
Gallbladder and biliary tract cancer	Non-communicable diseases	Neoplasms	Gallbladder and biliary tract cancer		3	Deaths	2.11	2.16	2.11	1.40	1.57	2.35	1.80	2.55	2.40	1.17	1.21	1.17	0.53	0.62	1.60	2.16	5.25	5.30	872736693	872736693	872736693	872736693	666761616	3120789333	2634930631	1189553850	1009280781	114
Pancreatic cancer	Non-communicable diseases	Neoplasms	Pancreatic cancer		3	Deaths	3.33	2.25	3.33	3.49	3.23	3.36	4.98	8.57	8.63	1.86	1.26	1.86	1.36	1.33	2.28	6.08	16.72	17.84	872736693	872736693	872736693	872736693	666761616	3120789333	2634930631	1189553850	1009280781	115
Larynx cancer	Non-communicable diseases	Neoplasms	Larynx cancer		3	Deaths	2.11	2.24	2.11	1.37	1.56	2.49	1.30	0.96	0.87	1.26	1.35	1.26	0.59	0.71	1.85	1.62	1.75	1.67	872736693	872736693	872736693	872736693	666761616	3120789333	2634930631	1189553850	1009280781	116
Tracheal, bronchus, and lung cancer	Non-communicable diseases	Neoplasms	Tracheal, bronchus, and lung cancer		3	Deaths	10.84	8.92	10.84	9.81	10.64	12.71	28.62	27.92	27.85	6.19	5.06	6.19	3.87	4.44	8.92	35.33	53.11	55.99	872736693	872736693	872736693	872736693	666761616	3120789333	2634930631	1189553850	1009280781	117
Malignant skin melanoma	Non-communicable diseases	Neoplasms	Malignant skin melanoma		3	Deaths	0.45	0.49	0.45	0.58	0.60	0.34	0.56	1.61	1.65	0.27	0.30	0.27	0.28	0.30	0.25	0.67	2.87	3.05	872736693	872736693	872736693	872736693	666761616	3120789333	2634930631	1189553850	1009280781	118
Non-melanoma skin cancer	Non-communicable diseases	Neoplasms	Non-melanoma skin cancer		3	Deaths	0.89	0.94	0.89	0.96	1.06	0.78	0.98	0.68	0.65	0.46	0.47	0.46	0.35	0.40	0.49	1.13	1.44	1.48	872736693	872736693	872736693	872736693	666761616	3120789333	2634930631	1189553850	1009280781	119
Non-melanoma skin cancer (squamous-cell carcinoma)	Non-communicable diseases	Neoplasms	Non-melanoma skin cancer	Non-melanoma skin cancer (squamous-cell carcinoma)	4	Deaths	0.89	0.94	0.89	0.96	1.06	0.78	0.98	0.68	0.65	0.46	0.47	0.46	0.35	0.40	0.49	1.13	1.44	1.48	872736693	872736693	872736693	872736693	666761616	3120789333	2634930631	1189553850	1009280781	120
Breast cancer	Non-communicable diseases	Neoplasms	Breast cancer		3	Deaths	8.73	7.93	8.73	9.78	8.47	8.29	5.95	8.58	8.62	5.32	4.86	5.32	4.70	4.20	6.40	7.41	15.70	16.56	872736693	872736693	872736693	872736693	666761616	3120789333	2634930631	1189553850	1009280781	122
Cervical cancer	Non-communicable diseases	Neoplasms	Cervical cancer		3	Deaths	8.78	8.78	6.76	9.20	9.89	4.02	2.86	1.57	1.44	5.51	5.51	4.22	4.55	5.04	3.15	3.58	2.73	2.58	872736693	872736693	872736693	872736693	666761616	3120789333	2634930631	1189553850	1009280781	123
Uterine cancer	Non-communicable diseases	Neoplasms	Uterine cancer		3	Deaths	1.08	1.09	1.08	1.08	1.23	1.05	0.90	1.24	1.21	0.63	0.64	0.63	0.45	0.54	0.75	1.11	2.41	2.47	872736693	872736693	872736693	872736693	666761616	3120789333	2634930631	1189553850	1009280781	124
Ovarian cancer	Non-communicable diseases	Neoplasms	Ovarian cancer		3	Deaths	2.07	1.76	2.07	1.93	1.98	2.13	1.69	2.83	2.79	1.26	1.07	1.26	0.90	0.96	1.63	2.13	5.22	5.43	872736693	872736693	872736693	872736693	666761616	3120789333	2634930631	1189553850	1009280781	125
Prostate cancer	Non-communicable diseases	Neoplasms	Prostate cancer		3	Deaths	7.60	6.93	7.60	13.44	9.61	5.36	4.61	6.16	6.05	3.83	3.51	3.83	4.34	3.33	3.08	5.22	13.34	14.02	872736693	872736693	872736693	872736693	666761616	3120789333	2634930631	1189553850	1009280781	126
Testicular cancer	Non-communicable diseases	Neoplasms	Testicular cancer		3	Deaths	0.08	0.07	0.08	0.05	0.07	0.10	0.10	0.11	0.10	0.06	0.05	0.06	0.04	0.05	0.09	0.11	0.14	0.12	872736693	872736693	872736693	872736693	666761616	3120789333	2634930631	1189553850	1009280781	127
Kidney cancer	Non-communicable diseases	Neoplasms	Kidney cancer		3	Deaths	0.85	0.68	0.85	0.85	0.84	0.90	1.44	3.02	2.94	0.54	0.46	0.54	0.43	0.44	0.66	1.75	5.77	5.94	872736693	872736693	872736693	872736693	666761616	3120789333	2634930631	1189553850	1009280781	128
Bladder cancer	Non-communicable diseases	Neoplasms	Bladder cancer		3	Deaths	2.08	2.26	2.08	2.41	2.72	1.98	2.03	3.49	3.43	1.10	1.20	1.10	0.86	1.02	1.25	2.37	7.38	7.77	872736693	872736693	872736693	872736693	666761616	3120789333	2634930631	1189553850	1009280781	129
Brain and central nervous system cancer	Non-communicable diseases	Neoplasms	Brain and central nervous system cancer		3	Deaths	2.26	2.12	2.26	1.93	2.09	2.54	3.42	3.38	3.36	1.75	1.74	1.75	1.36	1.47	2.15	4.01	5.32	5.49	872736693	872736693	872736693	872736693	666761616	3120789333	2634930631	1189553850	1009280781	130
Thyroid cancer	Non-communicable diseases	Neoplasms	Thyroid cancer		3	Deaths	0.62	0.82	0.62	0.53	0.64	0.65	0.44	0.45	0.44	0.38	0.51	0.38	0.25	0.31	0.48	0.52	0.87	0.91	872736693	872736693	872736693	872736693	666761616	3120789333	2634930631	1189553850	1009280781	131
Mesothelioma	Non-communicable diseases	Neoplasms	Mesothelioma		3	Deaths	0.19	0.13	0.19	0.14	0.17	0.20	0.22	0.75	0.80	0.11	0.08	0.11	0.06	0.08	0.15	0.28	1.46	1.65	872736693	872736693	872736693	872736693	666761616	3120789333	2634930631	1189553850	1009280781	132
Hodgkin lymphoma	Non-communicable diseases	Neoplasms	Hodgkin lymphoma		3	Deaths	0.69	1.22	0.69	0.88	0.73	0.58	0.26	0.28	0.27	0.54	0.99	0.54	0.63	0.52	0.51	0.30	0.43	0.43	872736693	872736693	872736693	872736693	666761616	3120789333	2634930631	1189553850	1009280781	133
Non-Hodgkin lymphoma	Non-communicable diseases	Neoplasms	Non-Hodgkin lymphoma		3	Deaths	3.32	3.78	3.32	3.87	4.07	2.80	2.38	3.93	3.96	2.29	2.72	2.29	2.22	2.35	2.16	2.86	7.49	8.04	872736693	872736693	872736693	872736693	666761616	3120789333	2634930631	1189553850	1009280781	134
Multiple myeloma	Non-communicable diseases	Neoplasms	Multiple myeloma		3	Deaths	1.16	1.10	1.16	1.35	1.28	0.97	0.93	2.18	2.21	0.67	0.63	0.67	0.55	0.55	0.69	1.15	4.32	4.65	872736693	872736693	872736693	872736693	666761616	3120789333	2634930631	1189553850	1009280781	135
Leukemia	Non-communicable diseases	Neoplasms	Leukemia		3	Deaths	3.91	4.80	3.91	3.82	4.16	4.05	4.11	4.91	4.88	2.97	3.77	2.97	2.47	2.78	3.28	4.53	8.93	9.44	872736693	872736693	872736693	872736693	666761616	3120789333	2634930631	1189553850	1009280781	136
Acute lymphoid leukemia	Non-communicable diseases	Neoplasms	Leukemia	Acute lymphoid leukemia	4	Deaths	0.56	0.73	0.56	0.45	0.51	0.64	0.86	0.47	0.46	0.58	0.81	0.58	0.47	0.53	0.61	0.85	0.58	0.59	872736693	872736693	872736693	872736693	666761616	3120789333	2634930631	1189553850	1009280781	137
Chronic lymphoid leukemia	Non-communicable diseases	Neoplasms	Leukemia	Chronic lymphoid leukemia	4	Deaths	0.29	0.40	0.29	0.39	0.38	0.20	0.33	0.78	0.76	0.16	0.22	0.16	0.15	0.15	0.13	0.39	1.65	1.72	872736693	872736693	872736693	872736693	666761616	3120789333	2634930631	1189553850	1009280781	138
Acute myeloid leukemia	Non-communicable diseases	Neoplasms	Leukemia	Acute myeloid leukemia	4	Deaths	1.13	1.22	1.13	1.03	1.11	1.15	0.79	1.99	2.03	0.86	0.91	0.86	0.71	0.76	0.93	0.89	3.53	3.79	872736693	872736693	872736693	872736693	666761616	3120789333	2634930631	1189553850	1009280781	139
Chronic myeloid leukemia	Non-communicable diseases	Neoplasms	Leukemia	Chronic myeloid leukemia	4	Deaths	0.52	0.95	0.52	0.53	0.63	0.40	0.16	0.32	0.32	0.32	0.59	0.32	0.27	0.33	0.30	0.19	0.62	0.66	872736693	872736693	872736693	872736693	666761616	3120789333	2634930631	1189553850	1009280781	140
Other leukemia	Non-communicable diseases	Neoplasms	Leukemia	Other leukemia	4	Deaths	1.41	1.49	1.41	1.42	1.53	1.66	1.97	1.35	1.32	1.05	1.24	1.05	0.89	1.00	1.31	2.19	2.55	2.68	872736693	872736693	872736693	872736693	666761616	3120789333	2634930631	1189553850	1009280781	141
Other malignant neoplasms	Non-communicable diseases	Neoplasms	Other malignant neoplasms		3	Deaths	5.70	6.30	5.70	6.75	6.72	4.88	4.29	3.83	3.70	4.08	4.66	4.08	4.17	4.11	3.79	5.03	6.71	6.85	872736693	872736693	872736693	872736693	666761616	3120789333	2634930631	1189553850	1009280781	142
Other neoplasms	Non-communicable diseases	Neoplasms	Other neoplasms		3	Deaths	0.71	0.38	0.71	0.64	0.55	0.82	1.05	2.14	2.19	0.44	0.24	0.44	0.31	0.28	0.60	1.21	4.22	4.59	872736693	872736693	872736693	872736693	666761616	3120789333	2634930631	1189553850	1009280781	143
Myelodysplastic, myeloproliferative, and other hematopoietic neoplasms	Non-communicable diseases	Neoplasms	Other neoplasms	Myelodysplastic, myeloproliferative, and other hematopoietic neoplasms	4	Deaths	0.66	0.36	0.66	0.60	0.52	0.76	0.99	2.09	2.14	0.40	0.22	0.40	0.27	0.24	0.54	1.16	4.17	4.54	872736693	872736693	872736693	872736693	666761616	3120789333	2634930631	1189553850	1009280781	144
Other benign and in situ neoplasms	Non-communicable diseases	Neoplasms	Other neoplasms	Other benign and in situ neoplasms	4	Deaths	0.04	0.02	0.04	0.04	0.03	0.06	0.06	0.05	0.05	0.04	0.02	0.04	0.04	0.04	0.06	0.06	0.05	0.05	872736693	872736693	872736693	872736693	666761616	3120789333	2634930631	1189553850	1009280781	147
Cardiovascular diseases	Non-communicable diseases	Cardiovascular diseases			2	Deaths	299.95	326.18	279.62	261.51	285.29	316.88	254.08	128.45	119.72	157.23	173.33	144.89	93.03	107.00	195.61	286.57	280.60	281.61	872736693	872736693	872736693	872736693	666761616	3120789333	2634930631	1189553850	1009280781	148
Rheumatic heart disease	Non-communicable diseases	Cardiovascular diseases	Rheumatic heart disease		3	Deaths	10.53	10.53	5.68	3.76	4.83	6.30	2.90	1.52	1.52	6.37	6.37	3.40	1.77	2.36	4.53	3.35	3.26	3.52	872736693	872736693	872736693	872736693	666761616	3120789333	2634930631	1189553850	1009280781	149
Ischemic heart disease	Non-communicable diseases	Cardiovascular diseases	Ischemic heart disease		3	Deaths	138.43	146.54	138.43	114.35	128.07	174.74	117.76	67.44	61.84	71.26	77.26	71.26	39.48	47.08	107.77	131.91	146.50	144.36	872736693	872736693	872736693	872736693	666761616	3120789333	2634930631	1189553850	1009280781	150
Stroke	Non-communicable diseases	Cardiovascular diseases	Stroke		3	Deaths	113.42	121.16	97.94	99.25	106.69	102.59	101.51	31.43	29.20	60.12	64.46	50.75	35.36	40.03	63.31	115.99	69.73	70.16	872736693	872736693	872736693	872736693	666761616	3120789333	2634930631	1189553850	1009280781	151
Ischemic stroke	Non-communicable diseases	Cardiovascular diseases	Stroke	Ischemic stroke	4	Deaths	43.32	51.05	43.32	41.05	43.09	47.64	46.72	15.90	14.35	20.44	24.78	20.44	12.74	14.10	26.34	51.88	37.72	37.24	872736693	872736693	872736693	872736693	666761616	3120789333	2634930631	1189553850	1009280781	152
Intracerebral hemorrhage	Non-communicable diseases	Cardiovascular diseases	Stroke	Intracerebral hemorrhage	4	Deaths	62.91	62.91	49.01	53.93	58.49	48.18	48.50	12.08	11.43	35.31	35.31	26.96	20.66	23.51	32.05	56.70	25.47	26.06	872736693	872736693	872736693	872736693	666761616	3120789333	2634930631	1189553850	1009280781	153
Subarachnoid hemorrhage	Non-communicable diseases	Cardiovascular diseases	Stroke	Subarachnoid hemorrhage	4	Deaths	7.20	7.20	5.61	4.27	5.11	6.77	6.29	3.45	3.42	4.36	4.36	3.34	1.97	2.42	4.93	7.40	6.54	6.86	872736693	872736693	872736693	872736693	666761616	3120789333	2634930631	1189553850	1009280781	154
Hypertensive heart disease	Non-communicable diseases	Cardiovascular diseases	Hypertensive heart disease		3	Deaths	17.06	25.06	17.06	21.61	23.77	13.96	15.54	6.02	5.63	8.40	12.38	8.40	7.27	8.28	8.13	17.11	13.47	13.55	872736693	872736693	872736693	872736693	666761616	3120789333	2634930631	1189553850	1009280781	155
Non-rheumatic valvular heart disease	Non-communicable diseases	Cardiovascular diseases	Non-rheumatic valvular heart disease		3	Deaths	1.24	1.57	1.24	1.25	1.35	1.14	0.99	3.22	3.29	0.66	0.84	0.66	0.50	0.55	0.72	1.12	7.47	8.26	872736693	872736693	872736693	872736693	666761616	3120789333	2634930631	1189553850	1009280781	156
Non-rheumatic calcific aortic valve disease	Non-communicable diseases	Cardiovascular diseases	Non-rheumatic valvular heart disease	Non-rheumatic calcific aortic valve disease	4	Deaths	0.55	0.50	0.55	0.51	0.53	0.55	0.56	2.65	2.73	0.28	0.26	0.28	0.19	0.20	0.34	0.63	6.22	6.94	872736693	872736693	872736693	872736693	666761616	3120789333	2634930631	1189553850	1009280781	157
Non-rheumatic degenerative mitral valve disease	Non-communicable diseases	Cardiovascular diseases	Non-rheumatic valvular heart disease	Non-rheumatic degenerative mitral valve disease	4	Deaths	0.61	0.99	0.61	0.64	0.72	0.52	0.29	0.54	0.53	0.33	0.53	0.33	0.27	0.30	0.34	0.33	1.20	1.28	872736693	872736693	872736693	872736693	666761616	3120789333	2634930631	1189553850	1009280781	158
Other non-rheumatic valve diseases	Non-communicable diseases	Cardiovascular diseases	Non-rheumatic valvular heart disease	Other non-rheumatic valve diseases	4	Deaths	0.07	0.09	0.07	0.09	0.10	0.07	0.14	0.02	0.02	0.04	0.05	0.04	0.04	0.04	0.05	0.16	0.05	0.04	872736693	872736693	872736693	872736693	666761616	3120789333	2634930631	1189553850	1009280781	159
Cardiomyopathy and myocarditis	Non-communicable diseases	Cardiovascular diseases	Cardiomyopathy and myocarditis		3	Deaths	4.35	4.13	4.35	4.11	4.23	4.58	4.94	4.61	4.10	2.63	2.70	2.63	2.07	2.21	3.10	5.64	9.06	8.52	872736693	872736693	872736693	872736693	666761616	3120789333	2634930631	1189553850	1009280781	160
Myocarditis	Non-communicable diseases	Cardiovascular diseases	Cardiomyopathy and myocarditis	Myocarditis	4	Deaths	0.49	0.51	0.49	0.41	0.43	0.54	0.80	0.47	0.45	0.30	0.33	0.30	0.22	0.24	0.38	0.83	0.91	0.93	872736693	872736693	872736693	872736693	666761616	3120789333	2634930631	1189553850	1009280781	161
Alcoholic cardiomyopathy	Non-communicable diseases	Cardiovascular diseases	Cardiomyopathy and myocarditis	Alcoholic cardiomyopathy	4	Deaths	0.59	0.79	0.59	0.46	0.47	0.83	1.48	0.88	0.73	0.36	0.49	0.36	0.22	0.23	0.65	1.87	1.49	1.31	872736693	872736693	872736693	872736693	666761616	3120789333	2634930631	1189553850	1009280781	162
Other cardiomyopathy	Non-communicable diseases	Cardiovascular diseases	Cardiomyopathy and myocarditis	Other cardiomyopathy	4	Deaths	3.27	2.83	3.27	3.24	3.32	3.21	2.65	3.26	2.92	1.97	1.88	1.97	1.62	1.73	2.07	2.94	6.66	6.28	872736693	872736693	872736693	872736693	666761616	3120789333	2634930631	1189553850	1009280781	163
Atrial fibrillation and flutter	Non-communicable diseases	Cardiovascular diseases	Atrial fibrillation and flutter		3	Deaths	3.70	3.89	3.70	4.08	3.81	3.70	3.62	4.56	4.59	1.45	1.59	1.45	1.01	0.98	1.66	3.69	10.97	11.90	872736693	872736693	872736693	872736693	666761616	3120789333	2634930631	1189553850	1009280781	164
Aortic aneurysm	Non-communicable diseases	Cardiovascular diseases	Aortic aneurysm		3	Deaths	1.88	1.95	1.88	1.86	1.94	1.83	1.67	2.98	3.01	1.00	1.05	1.00	0.70	0.76	1.15	1.96	6.25	6.75	872736693	872736693	872736693	872736693	666761616	3120789333	2634930631	1189553850	1009280781	165
Peripheral artery disease	Non-communicable diseases	Cardiovascular diseases	Peripheral artery disease		3	Deaths	0.36	0.19	0.36	0.36	0.27	0.33	0.71	1.61	1.58	0.16	0.09	0.16	0.11	0.08	0.17	0.79	3.66	3.86	872736693	872736693	872736693	872736693	666761616	3120789333	2634930631	1189553850	1009280781	166
Endocarditis	Non-communicable diseases	Cardiovascular diseases	Endocarditis		3	Deaths	1.17	1.44	1.17	1.40	1.26	1.02	0.76	1.33	1.35	0.79	1.03	0.79	0.83	0.74	0.74	0.85	2.76	3.00	872736693	872736693	872736693	872736693	666761616	3120789333	2634930631	1189553850	1009280781	167
Other cardiovascular and circulatory diseases	Non-communicable diseases	Cardiovascular diseases	Other cardiovascular and circulatory diseases		3	Deaths	7.81	9.74	7.81	9.49	9.08	6.71	3.66	3.73	3.62	4.38	5.56	4.38	3.94	3.93	4.33	4.15	7.47	7.72	872736693	872736693	872736693	872736693	666761616	3120789333	2634930631	1189553850	1009280781	168
Chronic respiratory diseases	Non-communicable diseases	Chronic respiratory diseases			2	Deaths	84.56	99.76	84.48	54.01	70.13	96.56	46.31	22.55	22.74	43.23	51.88	43.19	19.13	25.31	57.79	51.16	48.31	52.12	872736693	872736693	872736693	872736693	666761616	3120789333	2634930631	1189553850	1009280781	169
Chronic obstructive pulmonary disease	Non-communicable diseases	Chronic respiratory diseases	Chronic obstructive pulmonary disease		3	Deaths	64.08	71.07	64.08	41.01	53.82	73.40	43.03	18.58	18.73	31.72	35.50	31.72	13.32	17.90	42.62	47.44	40.38	43.55	872736693	872736693	872736693	872736693	666761616	3120789333	2634930631	1189553850	1009280781	170
Pneumoconiosis	Non-communicable diseases	Chronic respiratory diseases	Pneumoconiosis		3	Deaths	0.31	0.42	0.24	0.24	0.29	0.19	0.33	0.24	0.24	0.17	0.23	0.13	0.09	0.12	0.12	0.40	0.52	0.56	872736693	872736693	872736693	872736693	666761616	3120789333	2634930631	1189553850	1009280781	171
Silicosis	Non-communicable diseases	Chronic respiratory diseases	Pneumoconiosis	Silicosis	4	Deaths	0.09	0.19	0.09	0.09	0.11	0.08	0.22	0.08	0.08	0.05	0.10	0.05	0.04	0.05	0.05	0.27	0.19	0.19	872736693	872736693	872736693	872736693	666761616	3120789333	2634930631	1189553850	1009280781	172
Asbestosis	Non-communicable diseases	Chronic respiratory diseases	Pneumoconiosis	Asbestosis	4	Deaths	0.04	0.06	0.04	0.05	0.06	0.02	0.02	0.08	0.09	0.02	0.03	0.02	0.02	0.02	0.01	0.02	0.18	0.21	872736693	872736693	872736693	872736693	666761616	3120789333	2634930631	1189553850	1009280781	173
Coal workers pneumoconiosis	Non-communicable diseases	Chronic respiratory diseases	Pneumoconiosis	Coal workers pneumoconiosis	4	Deaths	0.06	0.06	0.03	0.03	0.03	0.03	0.05	0.05	0.05	0.03	0.03	0.02	0.01	0.01	0.02	0.05	0.10	0.10	872736693	872736693	872736693	872736693	666761616	3120789333	2634930631	1189553850	1009280781	174
Other pneumoconiosis	Non-communicable diseases	Chronic respiratory diseases	Pneumoconiosis	Other pneumoconiosis	4	Deaths	0.12	0.12	0.08	0.08	0.09	0.06	0.05	0.02	0.02	0.07	0.07	0.04	0.03	0.04	0.04	0.06	0.05	0.05	872736693	872736693	872736693	872736693	666761616	3120789333	2634930631	1189553850	1009280781	175
Asthma	Non-communicable diseases	Chronic respiratory diseases	Asthma		3	Deaths	16.71	25.38	16.71	10.86	13.97	19.02	1.60	0.81	0.75	9.39	14.45	9.39	4.79	6.30	12.39	1.81	1.52	1.49	872736693	872736693	872736693	872736693	666761616	3120789333	2634930631	1189553850	1009280781	176
Interstitial lung disease and pulmonary sarcoidosis	Non-communicable diseases	Chronic respiratory diseases	Interstitial lung disease and pulmonary sarcoidosis		3	Deaths	2.21	1.34	2.21	0.65	0.86	2.72	0.90	2.61	2.71	1.16	0.70	1.16	0.26	0.34	1.73	1.03	5.39	5.98	872736693	872736693	872736693	872736693	666761616	3120789333	2634930631	1189553850	1009280781	177
Other chronic respiratory diseases	Non-communicable diseases	Chronic respiratory diseases	Other chronic respiratory diseases		3	Deaths	1.24	1.55	1.24	1.25	1.19	1.23	0.44	0.30	0.30	0.80	1.00	0.80	0.68	0.66	0.92	0.48	0.51	0.53	872736693	872736693	872736693	872736693	666761616	3120789333	2634930631	1189553850	1009280781	178
Digestive diseases	Non-communicable diseases	Digestive diseases			2	Deaths	52.40	62.92	49.50	61.28	55.58	46.27	22.27	19.96	19.12	31.77	38.29	30.10	28.56	26.62	33.39	26.44	38.27	39.05	872736693	872736693	872736693	872736693	666761616	3120789333	2634930631	1189553850	1009280781	179
Cirrhosis and other chronic liver diseases	Non-communicable diseases	Digestive diseases	Cirrhosis and other chronic liver diseases		3	Deaths	28.87	29.40	25.96	32.83	27.08	26.88	11.75	10.44	9.88	17.73	18.11	16.06	15.48	13.21	20.33	14.57	17.88	17.75	872736693	872736693	872736693	872736693	666761616	3120789333	2634930631	1189553850	1009280781	180
Cirrhosis and other chronic liver diseases due to hepatitis B	Non-communicable diseases	Digestive diseases	Cirrhosis and other chronic liver diseases	Cirrhosis and other chronic liver diseases due to hepatitis B	4	Deaths	10.71	10.71	8.73	12.13	8.73	8.92	3.58	1.30	0.98	6.56	6.56	5.37	5.66	4.24	6.77	4.43	2.19	1.76	872736693	872736693	872736693	872736693	666761616	3120789333	2634930631	1189553850	1009280781	181
Cirrhosis and other chronic liver diseases due to hepatitis C	Non-communicable diseases	Digestive diseases	Cirrhosis and other chronic liver diseases	Cirrhosis and other chronic liver diseases due to hepatitis C	4	Deaths	6.42	6.42	6.10	7.00	7.37	6.82	2.89	3.10	3.01	3.85	3.85	3.70	3.20	3.51	5.11	3.61	5.32	5.41	872736693	872736693	872736693	872736693	666761616	3120789333	2634930631	1189553850	1009280781	182
Cirrhosis and other chronic liver diseases due to alcohol use	Non-communicable diseases	Digestive diseases	Cirrhosis and other chronic liver diseases	Cirrhosis and other chronic liver diseases due to alcohol use	4	Deaths	6.44	6.44	5.84	6.52	5.40	6.07	2.98	3.51	3.33	3.89	3.89	3.55	3.03	2.57	4.68	3.75	5.85	5.78	872736693	872736693	872736693	872736693	666761616	3120789333	2634930631	1189553850	1009280781	183
Cirrhosis due to NASH	Non-communicable diseases	Digestive diseases	Cirrhosis and other chronic liver diseases	Cirrhosis due to NASH	4	Deaths	1.82	1.72	1.82	2.28	1.75	2.16	1.33	0.96	0.90	1.08	1.01	1.08	1.02	0.81	1.56	1.68	1.63	1.61	872736693	872736693	872736693	872736693	666761616	3120789333	2634930631	1189553850	1009280781	184
Cirrhosis and other chronic liver diseases due to other causes	Non-communicable diseases	Digestive diseases	Cirrhosis and other chronic liver diseases	Cirrhosis and other chronic liver diseases due to other causes	4	Deaths	3.47	4.12	3.47	4.91	3.83	2.92	0.97	1.58	1.65	2.36	2.81	2.36	2.57	2.07	2.20	1.11	2.90	3.19	872736693	872736693	872736693	872736693	666761616	3120789333	2634930631	1189553850	1009280781	185
Upper digestive system diseases	Non-communicable diseases	Digestive diseases	Upper digestive system diseases		3	Deaths	7.71	13.01	7.71	8.78	9.82	6.12	3.29	1.41	1.26	4.41	7.59	4.41	3.91	4.45	4.04	3.79	2.98	2.88	872736693	872736693	872736693	872736693	666761616	3120789333	2634930631	1189553850	1009280781	186
Peptic ulcer disease	Non-communicable diseases	Digestive diseases	Upper digestive system diseases	Peptic ulcer disease	4	Deaths	6.11	10.08	6.11	6.48	7.38	5.33	2.47	1.31	1.16	3.45	5.87	3.45	2.80	3.26	3.51	2.85	2.77	2.67	872736693	872736693	872736693	872736693	666761616	3120789333	2634930631	1189553850	1009280781	187
Gastritis and duodenitis	Non-communicable diseases	Digestive diseases	Upper digestive system diseases	Gastritis and duodenitis	4	Deaths	1.60	2.93	1.60	2.30	2.44	0.78	0.82	0.10	0.09	0.96	1.73	0.96	1.12	1.19	0.52	0.94	0.21	0.20	872736693	872736693	872736693	872736693	666761616	3120789333	2634930631	1189553850	1009280781	188
Appendicitis	Non-communicable diseases	Digestive diseases	Appendicitis		3	Deaths	1.38	2.17	1.38	1.57	1.60	1.16	0.26	0.13	0.12	0.94	1.48	0.94	0.86	0.92	0.87	0.29	0.24	0.24	872736693	872736693	872736693	872736693	666761616	3120789333	2634930631	1189553850	1009280781	190
Paralytic ileus and intestinal obstruction	Non-communicable diseases	Digestive diseases	Paralytic ileus and intestinal obstruction		3	Deaths	6.67	9.02	6.67	8.56	8.11	5.23	1.67	1.92	1.94	4.33	5.88	4.33	4.26	4.16	3.71	1.76	4.21	4.56	872736693	872736693	872736693	872736693	666761616	3120789333	2634930631	1189553850	1009280781	191
Inguinal, femoral, and abdominal hernia	Non-communicable diseases	Digestive diseases	Inguinal, femoral, and abdominal hernia		3	Deaths	1.08	1.18	1.08	0.89	0.96	1.22	0.31	0.33	0.32	0.58	0.65	0.58	0.37	0.41	0.75	0.35	0.74	0.78	872736693	872736693	872736693	872736693	666761616	3120789333	2634930631	1189553850	1009280781	192
Inflammatory bowel disease	Non-communicable diseases	Digestive diseases	Inflammatory bowel disease		3	Deaths	0.50	0.69	0.50	0.59	0.60	0.43	0.33	0.71	0.74	0.30	0.41	0.30	0.27	0.28	0.29	0.37	1.49	1.66	872736693	872736693	872736693	872736693	666761616	3120789333	2634930631	1189553850	1009280781	193
Vascular intestinal disorders	Non-communicable diseases	Digestive diseases	Vascular intestinal disorders		3	Deaths	1.29	1.84	1.29	1.33	1.34	1.21	1.06	1.51	1.48	0.66	0.97	0.66	0.49	0.51	0.70	1.20	3.27	3.42	872736693	872736693	872736693	872736693	666761616	3120789333	2634930631	1189553850	1009280781	194
Gallbladder and biliary diseases	Non-communicable diseases	Digestive diseases	Gallbladder and biliary diseases		3	Deaths	1.83	2.44	1.83	2.54	2.58	1.38	1.42	1.29	1.26	0.98	1.30	0.98	1.01	1.04	0.84	1.59	2.97	3.13	872736693	872736693	872736693	872736693	666761616	3120789333	2634930631	1189553850	1009280781	195
Pancreatitis	Non-communicable diseases	Digestive diseases	Pancreatitis		3	Deaths	1.53	1.51	1.53	1.53	1.30	1.65	1.23	0.93	0.82	0.91	0.89	0.91	0.73	0.64	1.21	1.48	1.70	1.60	872736693	872736693	872736693	872736693	666761616	3120789333	2634930631	1189553850	1009280781	196
Other digestive diseases	Non-communicable diseases	Digestive diseases	Other digestive diseases		3	Deaths	1.56	1.66	1.56	2.66	2.19	1.01	0.92	1.28	1.30	0.92	1.01	0.92	1.18	1.00	0.64	1.03	2.78	3.03	872736693	872736693	872736693	872736693	666761616	3120789333	2634930631	1189553850	1009280781	197
Neurological disorders	Non-communicable diseases	Neurological disorders			2	Deaths	46.00	46.36	44.24	49.38	47.85	43.54	40.55	43.84	44.01	20.35	20.81	18.81	14.61	14.29	20.42	41.56	105.49	114.28	872736693	872736693	872736693	872736693	666761616	3120789333	2634930631	1189553850	1009280781	198
Alzheimer's disease and other dementias	Non-communicable diseases	Neurological disorders	Alzheimer's disease and other dementias		3	Deaths	35.20	35.69	35.20	39.24	38.36	35.26	34.34	35.60	35.68	13.13	13.56	13.13	9.18	9.19	14.95	34.70	89.34	96.93	872736693	872736693	872736693	872736693	666761616	3120789333	2634930631	1189553850	1009280781	199
Parkinson's disease	Non-communicable diseases	Neurological disorders	Parkinson's disease		3	Deaths	4.73	4.71	4.73	4.72	4.60	5.01	4.42	4.45	4.42	2.16	2.19	2.16	1.35	1.39	2.64	4.86	10.03	10.71	872736693	872736693	872736693	872736693	666761616	3120789333	2634930631	1189553850	1009280781	200
Epilepsy	Non-communicable diseases	Neurological disorders	Epilepsy		3	Deaths	5.30	5.30	3.54	4.67	4.12	2.52	0.91	0.88	0.82	4.43	4.43	2.89	3.48	3.12	2.19	0.98	1.26	1.23	872736693	872736693	872736693	872736693	666761616	3120789333	2634930631	1189553850	1009280781	201
Multiple sclerosis	Non-communicable diseases	Neurological disorders	Multiple sclerosis		3	Deaths	0.15	0.12	0.15	0.11	0.12	0.18	0.15	0.56	0.59	0.09	0.08	0.09	0.06	0.07	0.14	0.18	0.91	0.99	872736693	872736693	872736693	872736693	666761616	3120789333	2634930631	1189553850	1009280781	202
Motor neuron disease	Non-communicable diseases	Neurological disorders	Motor neuron disease		3	Deaths	0.07	0.03	0.07	0.04	0.04	0.09	0.21	1.18	1.27	0.05	0.02	0.05	0.02	0.02	0.07	0.26	2.09	2.35	872736693	872736693	872736693	872736693	666761616	3120789333	2634930631	1189553850	1009280781	203
Other neurological disorders	Non-communicable diseases	Neurological disorders	Other neurological disorders		3	Deaths	0.55	0.51	0.55	0.60	0.60	0.49	0.52	1.18	1.24	0.49	0.53	0.49	0.53	0.51	0.42	0.57	1.87	2.07	872736693	872736693	872736693	872736693	666761616	3120789333	2634930631	1189553850	1009280781	207
Mental disorders	Non-communicable diseases	Mental disorders			2	Deaths	<0.01	<0.01	<0.01	<0.01	<0.01	<0.01	<0.01	0.02	0.02	<0.01	<0.01	<0.01	<0.01	<0.01	<0.01	<0.01	0.02	0.02	872736693	872736693	872736693	872736693	666761616	3120789333	2634930631	1189553850	1009280781	208
Eating disorders	Non-communicable diseases	Mental disorders	Eating disorders		3	Deaths	<0.01	<0.01	<0.01	<0.01	<0.01	<0.01	<0.01	0.02	0.02	<0.01	<0.01	<0.01	<0.01	<0.01	<0.01	<0.01	0.02	0.02	872736693	872736693	872736693	872736693	666761616	3120789333	2634930631	1189553850	1009280781	215
Anorexia nervosa	Non-communicable diseases	Mental disorders	Eating disorders	Anorexia nervosa	4	Deaths	<0.01	<0.01	<0.01	<0.01	<0.01	<0.01	<0.01	0.01	0.02	<0.01	<0.01	<0.01	<0.01	<0.01	<0.01	<0.01	0.01	0.02	872736693	872736693	872736693	872736693	666761616	3120789333	2634930631	1189553850	1009280781	216
Bulimia nervosa	Non-communicable diseases	Mental disorders	Eating disorders	Bulimia nervosa	4	Deaths	<0.01	<0.01	<0.01	<0.01	<0.01	<0.01	<0.01	<0.01	<0.01	<0.01	<0.01	<0.01	<0.01	<0.01	<0.01	<0.01	<0.01	<0.01	872736693	872736693	872736693	872736693	666761616	3120789333	2634930631	1189553850	1009280781	217
Substance use disorders	Non-communicable diseases	Substance use disorders			2	Deaths	3.02	2.52	3.02	3.14	2.86	3.10	3.99	8.81	9.67	1.97	1.58	1.97	1.68	1.58	2.64	4.84	10.94	11.78	872736693	872736693	872736693	872736693	666761616	3120789333	2634930631	1189553850	1009280781	223
Alcohol use disorders	Non-communicable diseases	Substance use disorders	Alcohol use disorders		3	Deaths	1.90	1.86	1.90	1.99	1.88	2.03	2.41	2.58	2.40	1.22	1.16	1.22	0.99	0.98	1.74	3.02	3.71	3.53	872736693	872736693	872736693	872736693	666761616	3120789333	2634930631	1189553850	1009280781	224
Drug use disorders	Non-communicable diseases	Substance use disorders	Drug use disorders		3	Deaths	1.13	0.66	1.13	1.16	0.98	1.07	1.58	6.23	7.27	0.75	0.42	0.75	0.69	0.60	0.90	1.82	7.23	8.24	872736693	872736693	872736693	872736693	666761616	3120789333	2634930631	1189553850	1009280781	225
Opioid use disorders	Non-communicable diseases	Substance use disorders	Drug use disorders	Opioid use disorders	4	Deaths	0.59	0.17	0.59	0.58	0.46	0.62	1.10	4.23	4.94	0.41	0.11	0.41	0.40	0.31	0.54	1.27	4.78	5.44	872736693	872736693	872736693	872736693	666761616	3120789333	2634930631	1189553850	1009280781	226
Cocaine use disorders	Non-communicable diseases	Substance use disorders	Drug use disorders	Cocaine use disorders	4	Deaths	0.05	0.04	0.05	0.07	0.05	0.03	0.05	0.33	0.39	0.03	0.03	0.03	0.04	0.03	0.03	0.06	0.39	0.45	872736693	872736693	872736693	872736693	666761616	3120789333	2634930631	1189553850	1009280781	227
Amphetamine use disorders	Non-communicable diseases	Substance use disorders	Drug use disorders	Amphetamine use disorders	4	Deaths	0.03	0.04	0.03	0.04	0.03	0.03	0.04	0.19	0.22	0.02	0.03	0.02	0.02	0.02	0.02	0.04	0.21	0.24	872736693	872736693	872736693	872736693	666761616	3120789333	2634930631	1189553850	1009280781	228
Other drug use disorders	Non-communicable diseases	Substance use disorders	Drug use disorders	Other drug use disorders	4	Deaths	0.46	0.41	0.46	0.47	0.44	0.40	0.39	1.49	1.73	0.28	0.25	0.28	0.23	0.24	0.31	0.45	1.85	2.11	872736693	872736693	872736693	872736693	666761616	3120789333	2634930631	1189553850	1009280781	230
Diabetes and kidney diseases	Non-communicable diseases	Diabetes and kidney diseases			2	Deaths	52.76	51.43	52.76	51.74	58.25	52.99	28.09	19.07	18.06	29.12	28.68	29.12	20.72	24.16	35.17	32.99	39.92	40.67	872736693	872736693	872736693	872736693	666761616	3120789333	2634930631	1189553850	1009280781	231
Diabetes mellitus	Non-communicable diseases	Diabetes and kidney diseases	Diabetes mellitus		3	Deaths	30.40	29.35	30.40	29.33	33.54	30.67	13.98	9.09	8.35	16.32	15.83	16.32	11.18	13.36	19.91	16.60	18.31	17.92	872736693	872736693	872736693	872736693	666761616	3120789333	2634930631	1189553850	1009280781	232
Diabetes mellitus type 1	Non-communicable diseases	Diabetes and kidney diseases	Diabetes mellitus	Diabetes mellitus type 1	4	Deaths	8.67	11.95	8.67	9.45	11.20	8.06	2.87	1.73	1.61	5.11	6.94	5.11	4.19	5.12	5.86	3.46	3.04	2.94	872736693	872736693	872736693	872736693	666761616	3120789333	2634930631	1189553850	1009280781	233
Diabetes mellitus type 2	Non-communicable diseases	Diabetes and kidney diseases	Diabetes mellitus	Diabetes mellitus type 2	4	Deaths	21.74	17.40	21.74	19.88	22.34	22.61	11.11	7.36	6.74	11.21	8.88	11.21	6.99	8.24	14.05	13.14	15.27	14.98	872736693	872736693	872736693	872736693	666761616	3120789333	2634930631	1189553850	1009280781	234
Chronic kidney disease	Non-communicable diseases	Diabetes and kidney diseases	Chronic kidney disease		3	Deaths	22.24	21.72	22.24	22.27	24.53	22.23	13.84	9.96	9.69	12.72	12.64	12.72	9.47	10.69	15.20	16.09	21.58	22.71	872736693	872736693	872736693	872736693	666761616	3120789333	2634930631	1189553850	1009280781	235
Chronic kidney disease due to diabetes mellitus type 1	Non-communicable diseases	Diabetes and kidney diseases	Chronic kidney disease	Chronic kidney disease due to diabetes mellitus type 1	4	Deaths	1.22	1.09	1.22	0.89	1.10	1.50	0.73	0.40	0.37	0.80	0.71	0.80	0.50	0.63	1.28	0.93	0.71	0.71	872736693	872736693	872736693	872736693	666761616	3120789333	2634930631	1189553850	1009280781	236
Chronic kidney disease due to diabetes mellitus type 2	Non-communicable diseases	Diabetes and kidney diseases	Chronic kidney disease	Chronic kidney disease due to diabetes mellitus type 2	4	Deaths	5.75	5.42	5.75	4.53	5.43	6.60	3.91	3.08	3.06	3.08	2.89	3.08	1.60	2.01	4.30	4.59	6.64	7.09	872736693	872736693	872736693	872736693	666761616	3120789333	2634930631	1189553850	1009280781	237
Chronic kidney disease due to hypertension	Non-communicable diseases	Diabetes and kidney diseases	Chronic kidney disease	Chronic kidney disease due to hypertension	4	Deaths	6.78	6.69	6.78	8.48	8.74	5.89	4.25	3.22	3.18	3.40	3.33	3.40	2.83	3.04	3.56	4.77	7.48	7.98	872736693	872736693	872736693	872736693	666761616	3120789333	2634930631	1189553850	1009280781	238
Chronic kidney disease due to glomerulonephritis	Non-communicable diseases	Diabetes and kidney diseases	Chronic kidney disease	Chronic kidney disease due to glomerulonephritis	4	Deaths	3.87	3.96	3.87	4.57	4.82	3.14	2.20	1.30	1.25	2.49	2.63	2.49	2.49	2.62	2.31	2.59	2.63	2.73	872736693	872736693	872736693	872736693	666761616	3120789333	2634930631	1189553850	1009280781	239
Chronic kidney disease due to other and unspecified causes	Non-communicable diseases	Diabetes and kidney diseases	Chronic kidney disease	Chronic kidney disease due to other and unspecified causes	4	Deaths	4.61	4.55	4.61	3.80	4.43	5.10	2.75	1.96	1.84	2.96	3.07	2.96	2.05	2.39	3.75	3.20	4.11	4.20	872736693	872736693	872736693	872736693	666761616	3120789333	2634930631	1189553850	1009280781	240
Acute glomerulonephritis	Non-communicable diseases	Diabetes and kidney diseases	Acute glomerulonephritis		3	Deaths	0.12	0.36	0.12	0.14	0.18	0.09	0.26	0.02	0.02	0.08	0.21	0.08	0.08	0.10	0.06	0.31	0.04	0.04	872736693	872736693	872736693	872736693	666761616	3120789333	2634930631	1189553850	1009280781	241
Skin and subcutaneous diseases	Non-communicable diseases	Skin and subcutaneous diseases			2	Deaths	2.26	2.34	2.26	2.52	2.28	2.01	0.99	0.94	0.91	1.34	1.46	1.34	1.18	1.10	1.29	1.09	2.00	2.07	872736693	872736693	872736693	872736693	666761616	3120789333	2634930631	1189553850	1009280781	242
Bacterial skin diseases	Non-communicable diseases	Skin and subcutaneous diseases	Bacterial skin diseases		3	Deaths	1.88	1.93	1.88	2.05	1.79	1.66	0.65	0.65	0.64	1.17	1.27	1.17	1.03	0.93	1.10	0.73	1.36	1.43	872736693	872736693	872736693	872736693	666761616	3120789333	2634930631	1189553850	1009280781	248
Cellulitis	Non-communicable diseases	Skin and subcutaneous diseases	Bacterial skin diseases	Cellulitis	4	Deaths	0.28	0.14	0.28	0.29	0.22	0.28	0.18	0.27	0.27	0.17	0.10	0.17	0.14	0.12	0.20	0.21	0.54	0.57	872736693	872736693	872736693	872736693	666761616	3120789333	2634930631	1189553850	1009280781	249
Pyoderma	Non-communicable diseases	Skin and subcutaneous diseases	Bacterial skin diseases	Pyoderma	4	Deaths	1.60	1.78	1.60	1.75	1.57	1.37	0.47	0.39	0.38	0.99	1.16	0.99	0.88	0.82	0.90	0.52	0.81	0.86	872736693	872736693	872736693	872736693	666761616	3120789333	2634930631	1189553850	1009280781	250
Decubitus ulcer	Non-communicable diseases	Skin and subcutaneous diseases	Decubitus ulcer		3	Deaths	0.33	0.37	0.33	0.42	0.44	0.31	0.29	0.22	0.20	0.15	0.17	0.15	0.13	0.14	0.17	0.31	0.51	0.50	872736693	872736693	872736693	872736693	666761616	3120789333	2634930631	1189553850	1009280781	258
Other skin and subcutaneous diseases	Non-communicable diseases	Skin and subcutaneous diseases	Other skin and subcutaneous diseases		3	Deaths	0.05	0.04	0.05	0.05	0.05	0.04	0.05	0.06	0.06	0.03	0.03	0.03	0.03	0.02	0.03	0.05	0.13	0.14	872736693	872736693	872736693	872736693	666761616	3120789333	2634930631	1189553850	1009280781	259
Musculoskeletal disorders	Non-communicable diseases	Musculoskeletal disorders			2	Deaths	2.40	3.19	2.40	1.61	1.87	2.58	1.12	1.37	1.40	1.29	1.67	1.29	0.71	0.81	1.59	1.29	2.69	2.94	872736693	872736693	872736693	872736693	666761616	3120789333	2634930631	1189553850	1009280781	270
Rheumatoid arthritis	Non-communicable diseases	Musculoskeletal disorders	Rheumatoid arthritis		3	Deaths	1.16	2.07	1.16	0.80	0.98	1.18	0.45	0.38	0.38	0.59	1.07	0.59	0.29	0.36	0.70	0.52	0.77	0.83	872736693	872736693	872736693	872736693	666761616	3120789333	2634930631	1189553850	1009280781	271
Other musculoskeletal disorders	Non-communicable diseases	Musculoskeletal disorders	Other musculoskeletal disorders		3	Deaths	1.24	1.12	1.24	0.82	0.89	1.40	0.67	0.99	1.02	0.69	0.61	0.69	0.42	0.45	0.89	0.77	1.91	2.10	872736693	872736693	872736693	872736693	666761616	3120789333	2634930631	1189553850	1009280781	276
Other non-communicable diseases	Non-communicable diseases	Other non-communicable diseases			2	Deaths	25.40	31.64	24.17	27.72	29.81	18.64	11.24	10.09	9.86	29.48	38.94	27.53	30.53	32.48	16.15	9.86	14.35	15.00	872736693	872736693	872736693	872736693	666761616	3120789333	2634930631	1189553850	1009280781	277
Congenital birth defects	Non-communicable diseases	Other non-communicable diseases	Congenital birth defects		3	Deaths	13.01	17.22	11.78	13.13	13.92	9.28	6.32	3.47	3.16	20.08	26.86	18.13	20.77	21.85	9.37	4.54	2.18	2.02	872736693	872736693	872736693	872736693	666761616	3120789333	2634930631	1189553850	1009280781	278
Neural tube defects	Non-communicable diseases	Other non-communicable diseases	Congenital birth defects	Neural tube defects	4	Deaths	3.21	3.21	1.98	2.75	2.84	0.73	0.36	0.23	0.23	5.07	5.07	3.12	4.43	4.55	0.74	0.25	0.13	0.12	872736693	872736693	872736693	872736693	666761616	3120789333	2634930631	1189553850	1009280781	279
Congenital heart anomalies	Non-communicable diseases	Other non-communicable diseases	Congenital birth defects	Congenital heart anomalies	4	Deaths	4.66	7.12	4.66	4.85	5.20	4.22	3.37	1.23	1.10	7.07	11.03	7.07	7.57	8.06	4.28	2.43	0.78	0.71	872736693	872736693	872736693	872736693	666761616	3120789333	2634930631	1189553850	1009280781	280
Orofacial clefts	Non-communicable diseases	Other non-communicable diseases	Congenital birth defects	Orofacial clefts	4	Deaths	0.13	0.23	0.13	0.17	0.20	0.04	0.02	<0.01	<0.01	0.21	0.37	0.21	0.28	0.33	0.04	0.01	<0.01	<0.01	872736693	872736693	872736693	872736693	666761616	3120789333	2634930631	1189553850	1009280781	281
Down syndrome	Non-communicable diseases	Other non-communicable diseases	Congenital birth defects	Down syndrome	4	Deaths	0.47	0.61	0.47	0.56	0.61	0.30	0.32	0.30	0.29	0.68	0.91	0.68	0.83	0.90	0.30	0.26	0.31	0.32	872736693	872736693	872736693	872736693	666761616	3120789333	2634930631	1189553850	1009280781	282
Other chromosomal abnormalities	Non-communicable diseases	Other non-communicable diseases	Congenital birth defects	Other chromosomal abnormalities	4	Deaths	0.28	0.31	0.28	0.30	0.29	0.26	0.20	0.46	0.47	0.43	0.48	0.43	0.48	0.46	0.26	0.14	0.25	0.26	872736693	872736693	872736693	872736693	666761616	3120789333	2634930631	1189553850	1009280781	285
Congenital musculoskeletal and limb anomalies	Non-communicable diseases	Other non-communicable diseases	Congenital birth defects	Congenital musculoskeletal and limb anomalies	4	Deaths	0.22	0.29	0.22	0.24	0.25	0.19	0.09	0.10	0.10	0.34	0.45	0.34	0.37	0.40	0.19	0.07	0.06	0.06	872736693	872736693	872736693	872736693	666761616	3120789333	2634930631	1189553850	1009280781	286
Urogenital congenital anomalies	Non-communicable diseases	Other non-communicable diseases	Congenital birth defects	Urogenital congenital anomalies	4	Deaths	0.29	0.39	0.29	0.31	0.34	0.23	0.13	0.13	0.12	0.42	0.59	0.42	0.46	0.50	0.23	0.10	0.08	0.07	872736693	872736693	872736693	872736693	666761616	3120789333	2634930631	1189553850	1009280781	287
Digestive congenital anomalies	Non-communicable diseases	Other non-communicable diseases	Congenital birth defects	Digestive congenital anomalies	4	Deaths	1.08	1.60	1.08	1.25	1.27	0.81	0.56	0.22	0.20	1.71	2.53	1.71	2.02	2.05	0.81	0.39	0.12	0.11	872736693	872736693	872736693	872736693	666761616	3120789333	2634930631	1189553850	1009280781	288
Other congenital birth defects	Non-communicable diseases	Other non-communicable diseases	Congenital birth defects	Other congenital birth defects	4	Deaths	2.67	3.46	2.67	2.72	2.90	2.50	1.26	0.80	0.65	4.15	5.42	4.15	4.34	4.60	2.52	0.88	0.45	0.37	872736693	872736693	872736693	872736693	666761616	3120789333	2634930631	1189553850	1009280781	289
Urinary diseases and male infertility	Non-communicable diseases	Other non-communicable diseases	Urinary diseases and male infertility		3	Deaths	6.13	5.92	6.13	6.16	6.40	5.60	2.41	2.46	2.35	3.57	3.67	3.57	2.79	2.95	3.68	2.67	5.54	5.72	872736693	872736693	872736693	872736693	666761616	3120789333	2634930631	1189553850	1009280781	290
Urinary tract infections	Non-communicable diseases	Other non-communicable diseases	Urinary diseases and male infertility	Urinary tract infections	4	Deaths	3.81	2.87	3.81	2.86	2.92	4.25	1.77	2.19	2.09	2.15	1.70	2.15	1.28	1.30	2.78	1.95	4.98	5.14	872736693	872736693	872736693	872736693	666761616	3120789333	2634930631	1189553850	1009280781	291
Urolithiasis	Non-communicable diseases	Other non-communicable diseases	Urinary diseases and male infertility	Urolithiasis	4	Deaths	0.15	0.19	0.15	0.11	0.12	0.17	0.19	0.10	0.09	0.08	0.11	0.08	0.04	0.05	0.12	0.22	0.21	0.22	872736693	872736693	872736693	872736693	666761616	3120789333	2634930631	1189553850	1009280781	292
Other urinary diseases	Non-communicable diseases	Other non-communicable diseases	Urinary diseases and male infertility	Other urinary diseases	4	Deaths	2.17	2.86	2.17	3.19	3.36	1.18	0.45	0.17	0.17	1.34	1.86	1.34	1.46	1.59	0.78	0.50	0.35	0.37	872736693	872736693	872736693	872736693	666761616	3120789333	2634930631	1189553850	1009280781	295
Gynecological diseases	Non-communicable diseases	Other non-communicable diseases	Gynecological diseases		3	Deaths	0.24	0.33	0.24	0.19	0.21	0.22	0.05	0.03	0.03	0.15	0.22	0.15	0.13	0.14	0.16	0.06	0.04	0.05	872736693	872736693	872736693	872736693	666761616	3120789333	2634930631	1189553850	1009280781	296
Uterine fibroids	Non-communicable diseases	Other non-communicable diseases	Gynecological diseases	Uterine fibroids	4	Deaths	0.08	0.07	0.08	0.06	0.06	0.07	0.02	<0.01	<0.01	0.04	0.04	0.04	0.04	0.03	0.04	0.03	<0.01	<0.01	872736693	872736693	872736693	872736693	666761616	3120789333	2634930631	1189553850	1009280781	297
Polycystic ovarian syndrome	Non-communicable diseases	Other non-communicable diseases	Gynecological diseases	Polycystic ovarian syndrome	4	Deaths	<0.01	<0.01	<0.01	<0.01	<0.01	<0.01	<0.01	<0.01	<0.01	<0.01	<0.01	<0.01	<0.01	<0.01	<0.01	<0.01	<0.01	<0.01	872736693	872736693	872736693	872736693	666761616	3120789333	2634930631	1189553850	1009280781	298
Endometriosis	Non-communicable diseases	Other non-communicable diseases	Gynecological diseases	Endometriosis	4	Deaths	<0.01	<0.01	<0.01	<0.01	<0.01	<0.01	<0.01	<0.01	<0.01	<0.01	<0.01	<0.01	<0.01	<0.01	<0.01	<0.01	<0.01	<0.01	872736693	872736693	872736693	872736693	666761616	3120789333	2634930631	1189553850	1009280781	300
Genital prolapse	Non-communicable diseases	Other non-communicable diseases	Gynecological diseases	Genital prolapse	4	Deaths	0.02	0.03	0.02	0.02	0.02	0.02	<0.01	<0.01	<0.01	0.01	0.02	0.01	<0.01	<0.01	0.01	<0.01	<0.01	<0.01	872736693	872736693	872736693	872736693	666761616	3120789333	2634930631	1189553850	1009280781	301
Other gynecological diseases	Non-communicable diseases	Other non-communicable diseases	Gynecological diseases	Other gynecological diseases	4	Deaths	0.14	0.22	0.14	0.11	0.13	0.13	0.02	0.02	0.02	0.10	0.16	0.10	0.08	0.09	0.11	0.03	0.03	0.03	872736693	872736693	872736693	872736693	666761616	3120789333	2634930631	1189553850	1009280781	303
Hemoglobinopathies and hemolytic anemias	Non-communicable diseases	Other non-communicable diseases	Hemoglobinopathies and hemolytic anemias		3	Deaths	3.43	5.14	3.43	5.07	5.99	1.57	0.66	0.66	0.65	3.01	4.72	3.01	3.96	4.49	1.30	0.70	1.29	1.38	872736693	872736693	872736693	872736693	666761616	3120789333	2634930631	1189553850	1009280781	304
Thalassemias	Non-communicable diseases	Other non-communicable diseases	Hemoglobinopathies and hemolytic anemias	Thalassemias	4	Deaths	0.08	0.16	0.08	0.04	0.04	0.14	0.09	0.03	0.03	0.11	0.25	0.11	0.06	0.07	0.15	0.07	0.02	0.02	872736693	872736693	872736693	872736693	666761616	3120789333	2634930631	1189553850	1009280781	305
Sickle cell disorders	Non-communicable diseases	Other non-communicable diseases	Hemoglobinopathies and hemolytic anemias	Sickle cell disorders	4	Deaths	1.58	2.59	1.58	2.34	2.55	0.48	0.07	0.06	0.03	1.91	3.16	1.91	2.86	3.05	0.50	0.07	0.05	0.03	872736693	872736693	872736693	872736693	666761616	3120789333	2634930631	1189553850	1009280781	307
G6PD deficiency	Non-communicable diseases	Other non-communicable diseases	Hemoglobinopathies and hemolytic anemias	G6PD deficiency	4	Deaths	0.61	0.82	0.61	0.96	1.21	0.26	0.13	0.07	0.07	0.41	0.55	0.41	0.49	0.64	0.24	0.15	0.09	0.09	872736693	872736693	872736693	872736693	666761616	3120789333	2634930631	1189553850	1009280781	309
Other hemoglobinopathies and hemolytic anemias	Non-communicable diseases	Other non-communicable diseases	Hemoglobinopathies and hemolytic anemias	Other hemoglobinopathies and hemolytic anemias	4	Deaths	1.16	1.57	1.16	1.73	2.18	0.69	0.37	0.50	0.52	0.57	0.77	0.57	0.55	0.73	0.41	0.42	1.13	1.23	872736693	872736693	872736693	872736693	666761616	3120789333	2634930631	1189553850	1009280781	311
Endocrine, metabolic, blood, and immune disorders	Non-communicable diseases	Other non-communicable diseases	Endocrine, metabolic, blood, and immune disorders		3	Deaths	1.63	1.49	1.63	2.09	2.14	1.29	1.60	2.94	3.10	1.15	1.04	1.15	1.13	1.19	0.98	1.74	5.02	5.55	872736693	872736693	872736693	872736693	666761616	3120789333	2634930631	1189553850	1009280781	312
Sudden infant death syndrome	Non-communicable diseases	Other non-communicable diseases	Sudden infant death syndrome		3	Deaths	0.96	1.54	0.96	1.08	1.15	0.66	0.20	0.54	0.58	1.53	2.43	1.53	1.76	1.87	0.66	0.14	0.27	0.29	872736693	872736693	872736693	872736693	666761616	3120789333	2634930631	1189553850	1009280781	319
Injuries	Injuries				1	Deaths	84.07	101.68	73.91	72.09	78.72	72.09	55.54	36.41	33.99	65.10	80.06	56.85	51.17	56.47	60.63	60.30	51.41	50.11	872736693	872736693	872736693	872736693	666761616	3120789333	2634930631	1189553850	1009280781	320
Transport injuries	Injuries	Transport injuries			2	Deaths	21.43	27.10	21.43	22.92	25.90	19.77	17.37	9.39	8.00	17.11	21.66	17.11	16.83	19.21	17.94	19.33	11.10	9.64	872736693	872736693	872736693	872736693	666761616	3120789333	2634930631	1189553850	1009280781	321
Road injuries	Injuries	Transport injuries	Road injuries		3	Deaths	19.77	25.06	19.77	21.70	24.38	17.94	16.57	8.81	7.43	15.79	19.93	15.79	15.78	17.96	16.29	18.44	10.39	8.95	872736693	872736693	872736693	872736693	666761616	3120789333	2634930631	1189553850	1009280781	322
Pedestrian road injuries	Injuries	Transport injuries	Road injuries	Pedestrian road injuries	4	Deaths	7.91	10.86	7.91	8.52	10.43	6.78	7.42	1.90	1.54	6.24	8.62	6.24	6.01	7.44	5.83	8.38	2.59	2.20	872736693	872736693	872736693	872736693	666761616	3120789333	2634930631	1189553850	1009280781	323
Cyclist road injuries	Injuries	Transport injuries	Road injuries	Cyclist road injuries	4	Deaths	1.01	1.43	1.01	0.94	1.07	1.01	0.95	0.39	0.34	0.76	1.10	0.76	0.65	0.74	0.89	1.12	0.53	0.48	872736693	872736693	872736693	872736693	666761616	3120789333	2634930631	1189553850	1009280781	324
Motorcyclist road injuries	Injuries	Transport injuries	Road injuries	Motorcyclist road injuries	4	Deaths	2.78	4.28	2.78	1.84	2.04	3.77	2.93	1.14	1.06	2.24	3.32	2.24	1.47	1.62	3.67	3.22	1.22	1.13	872736693	872736693	872736693	872736693	666761616	3120789333	2634930631	1189553850	1009280781	325
Motor vehicle road injuries	Injuries	Transport injuries	Road injuries	Motor vehicle road injuries	4	Deaths	7.87	8.30	7.87	10.21	10.59	6.19	5.11	5.34	4.45	6.39	6.73	6.39	7.50	7.99	5.74	5.55	5.99	5.08	872736693	872736693	872736693	872736693	666761616	3120789333	2634930631	1189553850	1009280781	326
Other road injuries	Injuries	Transport injuries	Road injuries	Other road injuries	4	Deaths	0.20	0.18	0.20	0.20	0.24	0.19	0.14	0.05	0.04	0.16	0.15	0.16	0.15	0.18	0.16	0.16	0.06	0.05	872736693	872736693	872736693	872736693	666761616	3120789333	2634930631	1189553850	1009280781	327
Other transport injuries	Injuries	Transport injuries	Other transport injuries		3	Deaths	1.66	2.05	1.66	1.22	1.52	1.83	0.80	0.58	0.57	1.33	1.73	1.33	1.04	1.25	1.65	0.89	0.71	0.69	872736693	872736693	872736693	872736693	666761616	3120789333	2634930631	1189553850	1009280781	328
Unintentional injuries	Injuries	Unintentional injuries			2	Deaths	44.42	47.54	34.27	30.34	32.50	34.97	20.20	12.72	11.59	33.68	36.43	25.42	20.76	22.15	26.16	21.39	22.74	22.75	872736693	872736693	872736693	872736693	666761616	3120789333	2634930631	1189553850	1009280781	329
Falls	Injuries	Unintentional injuries	Falls		3	Deaths	18.08	18.08	13.96	9.66	10.64	16.42	7.05	5.79	5.50	9.85	9.85	7.52	3.84	4.36	10.10	7.71	12.23	12.69	872736693	872736693	872736693	872736693	666761616	3120789333	2634930631	1189553850	1009280781	330
Drowning	Injuries	Unintentional injuries	Drowning		3	Deaths	6.44	6.44	4.56	3.98	4.43	4.75	3.96	1.41	1.22	7.55	7.55	4.88	4.20	4.60	4.50	3.84	1.82	1.69	872736693	872736693	872736693	872736693	666761616	3120789333	2634930631	1189553850	1009280781	331
Fire, heat, and hot substances	Injuries	Unintentional injuries	Fire, heat, and hot substances		3	Deaths	3.98	3.98	2.77	3.48	3.57	2.01	1.15	0.88	0.79	3.34	3.34	2.29	2.44	2.51	1.73	1.24	1.43	1.39	872736693	872736693	872736693	872736693	666761616	3120789333	2634930631	1189553850	1009280781	332
Poisonings	Injuries	Unintentional injuries	Poisonings		3	Deaths	1.02	1.42	1.02	1.40	1.47	0.65	1.37	0.34	0.30	0.95	1.33	0.95	1.14	1.20	0.60	1.52	0.41	0.38	872736693	872736693	872736693	872736693	666761616	3120789333	2634930631	1189553850	1009280781	333
Poisoning by carbon monoxide	Injuries	Unintentional injuries	Poisonings	Poisoning by carbon monoxide	4	Deaths	0.29	0.46	0.29	0.39	0.39	0.25	0.81	0.20	0.17	0.23	0.32	0.23	0.26	0.26	0.22	0.91	0.24	0.21	872736693	872736693	872736693	872736693	666761616	3120789333	2634930631	1189553850	1009280781	334
Poisoning by other means	Injuries	Unintentional injuries	Poisonings	Poisoning by other means	4	Deaths	0.72	0.97	0.72	1.01	1.08	0.41	0.56	0.14	0.13	0.72	1.01	0.72	0.88	0.94	0.38	0.62	0.17	0.17	872736693	872736693	872736693	872736693	666761616	3120789333	2634930631	1189553850	1009280781	335
Exposure to mechanical forces	Injuries	Unintentional injuries	Exposure to mechanical forces		3	Deaths	2.60	3.82	2.60	3.27	3.42	1.85	1.88	0.81	0.68	2.17	3.17	2.17	2.48	2.61	1.62	2.08	1.11	1.00	872736693	872736693	872736693	872736693	666761616	3120789333	2634930631	1189553850	1009280781	336
Unintentional firearm injuries	Injuries	Unintentional injuries	Exposure to mechanical forces	Unintentional firearm injuries	4	Deaths	0.58	0.79	0.58	0.93	0.90	0.26	0.32	0.17	0.15	0.45	0.61	0.45	0.64	0.61	0.23	0.33	0.22	0.19	872736693	872736693	872736693	872736693	666761616	3120789333	2634930631	1189553850	1009280781	337
Other exposure to mechanical forces	Injuries	Unintentional injuries	Exposure to mechanical forces	Other exposure to mechanical forces	4	Deaths	2.02	3.03	2.02	2.34	2.52	1.59	1.56	0.63	0.53	1.71	2.56	1.71	1.84	2.00	1.39	1.74	0.89	0.81	872736693	872736693	872736693	872736693	666761616	3120789333	2634930631	1189553850	1009280781	338
Adverse effects of medical treatment	Injuries	Unintentional injuries	Adverse effects of medical treatment		3	Deaths	2.84	3.41	2.84	2.49	2.57	2.81	0.82	1.03	0.91	2.05	2.51	2.05	1.74	1.72	2.07	0.88	1.84	1.81	872736693	872736693	872736693	872736693	666761616	3120789333	2634930631	1189553850	1009280781	339
Animal contact	Injuries	Unintentional injuries	Animal contact		3	Deaths	4.35	4.35	2.22	1.76	1.84	2.41	0.22	0.06	0.06	3.45	3.45	1.79	1.16	1.25	2.09	0.24	0.09	0.09	872736693	872736693	872736693	872736693	666761616	3120789333	2634930631	1189553850	1009280781	340
Venomous animal contact	Injuries	Unintentional injuries	Animal contact	Venomous animal contact	4	Deaths	3.87	3.87	1.93	1.36	1.42	2.24	0.13	0.03	0.02	3.03	3.03	1.53	0.84	0.90	1.95	0.14	0.04	0.04	872736693	872736693	872736693	872736693	666761616	3120789333	2634930631	1189553850	1009280781	341
Non-venomous animal contact	Injuries	Unintentional injuries	Animal contact	Non-venomous animal contact	4	Deaths	0.48	0.48	0.29	0.40	0.42	0.17	0.09	0.04	0.03	0.42	0.42	0.27	0.32	0.34	0.15	0.10	0.05	0.05	872736693	872736693	872736693	872736693	666761616	3120789333	2634930631	1189553850	1009280781	342
Foreign body	Injuries	Unintentional injuries	Foreign body		3	Deaths	1.60	1.86	1.60	1.93	1.73	1.39	1.81	1.64	1.63	1.64	1.93	1.64	1.93	1.70	1.14	1.70	2.69	2.86	872736693	872736693	872736693	872736693	666761616	3120789333	2634930631	1189553850	1009280781	343
Pulmonary aspiration and foreign body in airway	Injuries	Unintentional injuries	Foreign body	Pulmonary aspiration and foreign body in airway	4	Deaths	1.49	1.70	1.49	1.82	1.62	1.27	1.68	1.59	1.59	1.53	1.79	1.53	1.83	1.60	1.04	1.56	2.61	2.80	872736693	872736693	872736693	872736693	666761616	3120789333	2634930631	1189553850	1009280781	344
Foreign body in other body part	Injuries	Unintentional injuries	Foreign body	Foreign body in other body part	4	Deaths	0.11	0.16	0.11	0.11	0.11	0.12	0.13	0.06	0.04	0.10	0.14	0.10	0.10	0.09	0.10	0.14	0.08	0.07	872736693	872736693	872736693	872736693	666761616	3120789333	2634930631	1189553850	1009280781	346
Environmental heat and cold exposure	Injuries	Unintentional injuries	Environmental heat and cold exposure		3	Deaths	1.67	1.67	0.99	0.88	0.92	0.95	0.61	0.37	0.33	1.10	1.10	0.69	0.56	0.58	0.72	0.73	0.65	0.62	872736693	872736693	872736693	872736693	666761616	3120789333	2634930631	1189553850	1009280781	347
Exposure to forces of nature	Injuries	Unintentional injuries	Exposure to forces of nature		3	Deaths	0.29	0.29	0.16	0.15	0.24	0.10	0.10	0.19	0.02	0.26	0.26	0.14	0.14	0.21	0.09	0.10	0.22	0.02	872736693	872736693	872736693	872736693	666761616	3120789333	2634930631	1189553850	1009280781	348
Other unintentional injuries	Injuries	Unintentional injuries	Other unintentional injuries		3	Deaths	1.56	2.22	1.56	1.36	1.66	1.62	1.22	0.20	0.15	1.32	1.93	1.32	1.15	1.40	1.48	1.36	0.24	0.19	872736693	872736693	872736693	872736693	666761616	3120789333	2634930631	1189553850	1009280781	349
Self-harm and interpersonal violence	Injuries	Self-harm and interpersonal violence			2	Deaths	18.21	27.04	18.21	18.82	20.32	17.35	17.97	14.30	14.40	14.31	21.97	14.31	13.59	15.11	16.53	19.58	17.56	17.72	872736693	872736693	872736693	872736693	666761616	3120789333	2634930631	1189553850	1009280781	350
Self-harm	Injuries	Self-harm and interpersonal violence	Self-harm		3	Deaths	10.44	11.55	10.44	9.91	10.79	10.91	8.37	11.38	11.64	7.47	7.98	7.47	5.72	6.53	10.15	9.70	14.72	15.08	872736693	872736693	872736693	872736693	666761616	3120789333	2634930631	1189553850	1009280781	351
Self-harm by firearm	Injuries	Self-harm and interpersonal violence	Self-harm	Self-harm by firearm	4	Deaths	0.70	0.89	0.70	0.80	0.88	0.57	0.38	2.10	2.41	0.50	0.63	0.50	0.48	0.54	0.53	0.42	2.72	3.12	872736693	872736693	872736693	872736693	666761616	3120789333	2634930631	1189553850	1009280781	352
Self-harm by other specified means	Injuries	Self-harm and interpersonal violence	Self-harm	Self-harm by other specified means	4	Deaths	9.74	10.66	9.74	9.11	9.92	10.34	7.99	9.28	9.23	6.97	7.34	6.97	5.24	5.99	9.62	9.28	11.99	11.96	872736693	872736693	872736693	872736693	666761616	3120789333	2634930631	1189553850	1009280781	353
Interpersonal violence	Injuries	Self-harm and interpersonal violence	Interpersonal violence		3	Deaths	5.11	4.48	5.11	5.86	6.31	3.97	7.86	2.59	2.68	4.28	3.78	4.28	4.87	5.37	3.87	8.26	2.56	2.56	872736693	872736693	872736693	872736693	666761616	3120789333	2634930631	1189553850	1009280781	354
Physical violence by firearm	Injuries	Self-harm and interpersonal violence	Interpersonal violence	Physical violence by firearm	4	Deaths	1.57	1.24	1.57	1.88	1.88	1.35	3.86	1.56	1.69	1.30	1.04	1.30	1.60	1.63	1.34	3.95	1.47	1.55	872736693	872736693	872736693	872736693	666761616	3120789333	2634930631	1189553850	1009280781	355
Physical violence by sharp object	Injuries	Self-harm and interpersonal violence	Interpersonal violence	Physical violence by sharp object	4	Deaths	1.21	0.72	1.21	1.41	1.48	1.04	1.60	0.43	0.40	0.98	0.58	0.98	1.12	1.21	1.01	1.74	0.47	0.42	872736693	872736693	872736693	872736693	666761616	3120789333	2634930631	1189553850	1009280781	356
Physical violence by other means	Injuries	Self-harm and interpersonal violence	Interpersonal violence	Physical violence by other means	4	Deaths	2.33	2.51	2.33	2.56	2.94	1.57	2.40	0.61	0.59	2.00	2.16	2.00	2.15	2.52	1.52	2.57	0.62	0.59	872736693	872736693	872736693	872736693	666761616	3120789333	2634930631	1189553850	1009280781	358
Conflict and terrorism	Injuries	Self-harm and interpersonal violence	Conflict and terrorism		3	Deaths	2.31	9.56	2.31	2.68	2.89	2.19	1.60	0.26	<0.01	2.26	8.98	2.26	2.66	2.91	2.21	1.46	0.22	<0.01	872736693	872736693	872736693	872736693	666761616	3120789333	2634930631	1189553850	1009280781	359
Executions and police conflict	Injuries	Self-harm and interpersonal violence	Executions and police conflict		3	Deaths	0.35	1.46	0.35	0.37	0.34	0.30	0.14	0.06	0.07	0.30	1.23	0.30	0.33	0.31	0.30	0.15	0.06	0.07	872736693	872736693	872736693	872736693	666761616	3120789333	2634930631	1189553850	1009280781	360

## Sheet: YLLs
							Age-Standardized Rate (per 100,000)									Crude Rate (per 100,000)									Population
Cause	Level 1 Cause	Level 2 Cause	Level 3 Cause	Level 4 Cause	Cause Level	Measure	Poorest Billion, Selective Ecological Approach	Poorest Billion, Full Ecological Approach	Poorest Billion, Aggregation Approach	Poorest Billion, Country Aggregation Approach	Low-income Countries	Lower-middle-income Countries	Upper-middle-income Countries	High-income Countries	High-income Regions	Poorest Billion, Selective Ecological Approach	Poorest Billion, Full Ecological Approach	Poorest Billion, Aggregation Approach	Poorest Billion, Country Aggregation Approach	Low-income Countries	Lower-middle-income Countries	Upper-middle-income Countries	High-income Countries	High-income Regions	Poorest Billion, Selective Ecological Approach	Poorest Billion, Full Ecological Approach	Poorest Billion, Aggregation Approach	Poorest Billion, Country Aggregation Approach	Low-income Countries	Lower-middle-income Countries	Upper-middle-income Countries	High-income Countries	High-income Regions	order
All causes					0	YLLs	47118.39	50203.10	34522.10	39177.52	38865.70	28425.93	15055.46	9511.91	9082.92	51124.43	54456.34	35465.68	39545.41	38331.33	24935.16	16609.19	14297.31	14230.91	872736693	872736693	872736693	872736693	666761616	3120789333	2634930631	1189553850	1009280781	1
Communicable, maternal, neonatal, and nutritional diseases	Communicable, maternal, neonatal, and nutritional diseases				1	YLLs	28921.44	29370.80	17604.03	22524.91	20856.12	11411.76	2354.22	836.48	773.44	36848.35	37534.14	22385.19	27874.23	25673.95	11000.97	2030.37	828.27	802.37	872736693	872736693	872736693	872736693	666761616	3120789333	2634930631	1189553850	1009280781	2
HIV/AIDS and sexually transmitted infections	Communicable, maternal, neonatal, and nutritional diseases	HIV/AIDS and sexually transmitted infections			2	YLLs	3154.69	3157.98	2111.28	3574.20	2604.77	894.00	473.48	47.13	41.99	3242.22	3246.11	2178.05	3567.41	2799.53	898.62	499.13	51.82	47.25	872736693	872736693	872736693	872736693	666761616	3120789333	2634930631	1189553850	1009280781	3
HIV/AIDS	Communicable, maternal, neonatal, and nutritional diseases	HIV/AIDS and sexually transmitted infections	HIV/AIDS		3	YLLs	2714.89	2717.18	1818.01	3212.01	2235.84	723.85	432.20	43.57	39.66	2551.06	2554.19	1717.39	2981.01	2206.82	729.06	470.11	49.35	45.40	872736693	872736693	872736693	872736693	666761616	3120789333	2634930631	1189553850	1009280781	4
HIV/AIDS - Drug-susceptible Tuberculosis	Communicable, maternal, neonatal, and nutritional diseases	HIV/AIDS and sexually transmitted infections	HIV/AIDS	HIV/AIDS - Drug-susceptible Tuberculosis	4	YLLs	604.31	604.31	456.52	747.47	706.83	125.26	68.66	3.22	2.39	592.20	592.20	447.04	728.93	706.29	126.41	74.45	3.57	2.68	872736693	872736693	872736693	872736693	666761616	3120789333	2634930631	1189553850	1009280781	5
HIV/AIDS - Multidrug-resistant Tuberculosis without extensive drug resistance	Communicable, maternal, neonatal, and nutritional diseases	HIV/AIDS and sexually transmitted infections	HIV/AIDS	HIV/AIDS - Multidrug-resistant Tuberculosis without extensive drug resistance	4	YLLs	52.03	54.25	52.03	81.02	78.25	16.37	7.08	0.17	0.13	51.63	54.67	51.63	80.38	79.53	16.48	7.60	0.19	0.14	872736693	872736693	872736693	872736693	666761616	3120789333	2634930631	1189553850	1009280781	6
HIV/AIDS - Extensively drug-resistant Tuberculosis	Communicable, maternal, neonatal, and nutritional diseases	HIV/AIDS and sexually transmitted infections	HIV/AIDS	HIV/AIDS - Extensively drug-resistant Tuberculosis	4	YLLs	1.11	1.18	1.11	1.41	1.37	0.90	0.85	0.06	0.04	1.07	1.16	1.07	1.39	1.38	0.90	0.93	0.07	0.05	872736693	872736693	872736693	872736693	666761616	3120789333	2634930631	1189553850	1009280781	7
HIV/AIDS resulting in other diseases	Communicable, maternal, neonatal, and nutritional diseases	HIV/AIDS and sexually transmitted infections	HIV/AIDS	HIV/AIDS resulting in other diseases	4	YLLs	2057.45	2057.45	1308.34	2382.11	1449.38	581.33	355.62	40.11	37.10	1906.16	1906.16	1217.65	2170.31	1419.62	585.27	387.12	45.52	42.52	872736693	872736693	872736693	872736693	666761616	3120789333	2634930631	1189553850	1009280781	8
Sexually transmitted infections excluding HIV	Communicable, maternal, neonatal, and nutritional diseases	HIV/AIDS and sexually transmitted infections	Sexually transmitted infections excluding HIV		3	YLLs	439.79	440.79	293.28	362.19	368.93	170.15	41.27	3.56	2.33	691.17	691.92	460.67	586.39	592.71	169.56	29.02	2.48	1.85	872736693	872736693	872736693	872736693	666761616	3120789333	2634930631	1189553850	1009280781	9
Syphilis	Communicable, maternal, neonatal, and nutritional diseases	HIV/AIDS and sexually transmitted infections	Sexually transmitted infections excluding HIV	Syphilis	4	YLLs	430.83	430.83	286.75	355.10	361.35	165.84	39.95	2.90	1.69	684.34	684.34	455.64	580.78	586.78	165.50	27.51	1.61	1.01	872736693	872736693	872736693	872736693	666761616	3120789333	2634930631	1189553850	1009280781	10
Chlamydial infection	Communicable, maternal, neonatal, and nutritional diseases	HIV/AIDS and sexually transmitted infections	Sexually transmitted infections excluding HIV	Chlamydial infection	4	YLLs	1.83	1.83	1.21	1.31	1.39	0.81	0.24	0.13	0.12	1.40	1.40	0.94	1.06	1.11	0.76	0.28	0.16	0.16	872736693	872736693	872736693	872736693	666761616	3120789333	2634930631	1189553850	1009280781	11
Gonococcal infection	Communicable, maternal, neonatal, and nutritional diseases	HIV/AIDS and sexually transmitted infections	Sexually transmitted infections excluding HIV	Gonococcal infection	4	YLLs	5.21	5.21	3.40	3.67	3.94	2.27	0.69	0.35	0.34	3.93	3.93	2.59	2.85	3.02	2.11	0.79	0.47	0.47	872736693	872736693	872736693	872736693	666761616	3120789333	2634930631	1189553850	1009280781	12
Other sexually transmitted infections	Communicable, maternal, neonatal, and nutritional diseases	HIV/AIDS and sexually transmitted infections	Sexually transmitted infections excluding HIV	Other sexually transmitted infections	4	YLLs	1.91	2.91	1.91	2.11	2.26	1.24	0.39	0.19	0.18	1.50	2.25	1.50	1.71	1.81	1.19	0.44	0.23	0.22	872736693	872736693	872736693	872736693	666761616	3120789333	2634930631	1189553850	1009280781	15
Respiratory infections and tuberculosis	Communicable, maternal, neonatal, and nutritional diseases	Respiratory infections and tuberculosis			2	YLLs	6974.35	6975.14	4469.81	5600.93	5558.10	3096.84	657.58	270.65	249.69	8158.32	8159.17	4935.67	5831.56	5543.65	2844.43	640.48	457.94	455.53	872736693	872736693	872736693	872736693	666761616	3120789333	2634930631	1189553850	1009280781	16
Tuberculosis	Communicable, maternal, neonatal, and nutritional diseases	Respiratory infections and tuberculosis	Tuberculosis		3	YLLs	2472.09	2472.88	1630.36	2092.40	2265.87	998.49	102.97	13.26	9.54	1999.69	2000.53	1297.64	1510.60	1645.73	881.15	118.47	20.81	16.64	872736693	872736693	872736693	872736693	666761616	3120789333	2634930631	1189553850	1009280781	17
Drug-susceptible tuberculosis	Communicable, maternal, neonatal, and nutritional diseases	Respiratory infections and tuberculosis	Tuberculosis	Drug-susceptible tuberculosis	4	YLLs	2274.78	2274.78	1466.87	1915.83	2073.12	872.09	86.64	12.38	9.05	1837.79	1837.79	1168.53	1381.94	1505.02	769.49	99.39	19.49	15.80	872736693	872736693	872736693	872736693	666761616	3120789333	2634930631	1189553850	1009280781	19
Multidrug-resistant tuberculosis without extensive drug resistance	Communicable, maternal, neonatal, and nutritional diseases	Respiratory infections and tuberculosis	Tuberculosis	Multidrug-resistant tuberculosis without extensive drug resistance	4	YLLs	191.09	191.09	157.27	173.20	188.56	116.17	12.10	0.65	0.37	157.20	157.20	124.41	126.27	137.70	102.61	14.06	0.98	0.63	872736693	872736693	872736693	872736693	666761616	3120789333	2634930631	1189553850	1009280781	20
Extensively drug-resistant tuberculosis	Communicable, maternal, neonatal, and nutritional diseases	Respiratory infections and tuberculosis	Tuberculosis	Extensively drug-resistant tuberculosis	4	YLLs	6.22	7.01	6.22	3.37	4.19	10.24	4.23	0.22	0.12	4.69	5.54	4.69	2.40	3.01	9.06	5.01	0.33	0.21	872736693	872736693	872736693	872736693	666761616	3120789333	2634930631	1189553850	1009280781	21
Lower respiratory infections	Communicable, maternal, neonatal, and nutritional diseases	Respiratory infections and tuberculosis	Lower respiratory infections		3	YLLs	4472.98	4472.98	2821.93	3485.90	3263.92	2093.25	550.46	256.27	238.95	6118.29	6118.29	3613.34	4289.67	3859.27	1958.27	518.39	436.13	437.83	872736693	872736693	872736693	872736693	666761616	3120789333	2634930631	1189553850	1009280781	22
Upper respiratory infections	Communicable, maternal, neonatal, and nutritional diseases	Respiratory infections and tuberculosis	Upper respiratory infections		3	YLLs	25.60	25.60	16.15	21.31	26.56	4.20	4.03	0.95	1.02	36.35	36.35	23.09	29.74	36.65	4.15	3.50	0.83	0.88	872736693	872736693	872736693	872736693	666761616	3120789333	2634930631	1189553850	1009280781	23
Otitis media	Communicable, maternal, neonatal, and nutritional diseases	Respiratory infections and tuberculosis	Otitis media		3	YLLs	3.69	3.69	1.36	1.32	1.75	0.89	0.12	0.17	0.18	4.00	4.00	1.61	1.54	2.01	0.84	0.12	0.17	0.18	872736693	872736693	872736693	872736693	666761616	3120789333	2634930631	1189553850	1009280781	24
Enteric infections	Communicable, maternal, neonatal, and nutritional diseases	Enteric infections			2	YLLs	5474.22	5477.21	2816.13	3267.62	3040.04	1993.05	119.43	27.93	27.03	6627.70	6632.02	3489.94	4099.72	3676.06	1830.84	95.42	34.69	35.89	872736693	872736693	872736693	872736693	666761616	3120789333	2634930631	1189553850	1009280781	25
Diarrheal diseases	Communicable, maternal, neonatal, and nutritional diseases	Enteric infections	Diarrheal diseases		3	YLLs	4579.48	4579.48	2453.28	2874.94	2681.76	1685.04	96.33	24.33	24.39	5438.52	5438.52	2996.57	3568.75	3195.90	1500.03	77.08	31.83	33.69	872736693	872736693	872736693	872736693	666761616	3120789333	2634930631	1189553850	1009280781	26
Typhoid and paratyphoid	Communicable, maternal, neonatal, and nutritional diseases	Enteric infections	Typhoid and paratyphoid		3	YLLs	625.62	625.62	191.82	121.33	126.97	241.53	17.64	0.74	0.03	820.60	820.60	256.38	165.13	170.65	261.72	13.95	0.54	0.03	872736693	872736693	872736693	872736693	666761616	3120789333	2634930631	1189553850	1009280781	27
Typhoid fever	Communicable, maternal, neonatal, and nutritional diseases	Enteric infections	Typhoid and paratyphoid	Typhoid fever	4	YLLs	558.82	558.82	170.08	112.50	120.35	205.14	14.60	0.72	0.01	730.73	730.73	227.42	152.86	161.81	222.27	11.56	0.52	0.02	872736693	872736693	872736693	872736693	666761616	3120789333	2634930631	1189553850	1009280781	28
Paratyphoid fever	Communicable, maternal, neonatal, and nutritional diseases	Enteric infections	Typhoid and paratyphoid	Paratyphoid fever	4	YLLs	66.80	66.80	21.74	8.83	6.61	36.39	3.03	0.03	0.01	89.87	89.87	28.97	12.27	8.83	39.45	2.39	0.02	0.01	872736693	872736693	872736693	872736693	666761616	3120789333	2634930631	1189553850	1009280781	29
Invasive Non-typhoidal Salmonella (iNTS)	Communicable, maternal, neonatal, and nutritional diseases	Enteric infections	Invasive Non-typhoidal Salmonella (iNTS)		3	YLLs	265.57	265.57	167.48	267.13	226.18	65.04	5.14	2.72	2.48	363.35	363.35	231.75	359.50	301.89	67.64	4.13	2.21	2.04	872736693	872736693	872736693	872736693	666761616	3120789333	2634930631	1189553850	1009280781	30
Other intestinal infectious diseases	Communicable, maternal, neonatal, and nutritional diseases	Enteric infections	Other intestinal infectious diseases		3	YLLs	3.54	6.53	3.54	4.23	5.13	1.44	0.32	0.13	0.13	5.22	9.55	5.22	6.34	7.62	1.45	0.26	0.11	0.12	872736693	872736693	872736693	872736693	666761616	3120789333	2634930631	1189553850	1009280781	31
Neglected tropical diseases and malaria	Communicable, maternal, neonatal, and nutritional diseases	Neglected tropical diseases and malaria			2	YLLs	3960.78	3951.75	2019.66	3127.36	2796.65	770.49	23.19	1.28	1.09	5142.70	5140.23	2667.95	4012.99	3551.40	780.95	21.97	1.27	1.05	872736693	872736693	872736693	872736693	666761616	3120789333	2634930631	1189553850	1009280781	32
Malaria	Communicable, maternal, neonatal, and nutritional diseases	Neglected tropical diseases and malaria	Malaria		3	YLLs	3727.60	3727.60	1869.61	2949.46	2625.77	660.62	5.86	0.08	<0.01	4882.13	4882.13	2496.51	3806.03	3360.17	673.30	4.62	0.07	<0.01	872736693	872736693	872736693	872736693	666761616	3120789333	2634930631	1189553850	1009280781	33
Chagas disease	Communicable, maternal, neonatal, and nutritional diseases	Neglected tropical diseases and malaria	Chagas disease		3	YLLs	0.75	0.75	0.75	0	0	0.59	4.85	0.07	0	0.44	0.44	0.44	0	0	0.44	6.06	0.11	0	872736693	872736693	872736693	872736693	666761616	3120789333	2634930631	1189553850	1009280781	34
Leishmaniasis	Communicable, maternal, neonatal, and nutritional diseases	Neglected tropical diseases and malaria	Leishmaniasis		3	YLLs	45.85	45.85	25.91	33.50	40.20	3.47	2.62	0.11	0.13	55.87	55.87	33.05	42.17	50.67	3.62	2.19	0.09	0.11	872736693	872736693	872736693	872736693	666761616	3120789333	2634930631	1189553850	1009280781	35
Visceral leishmaniasis	Communicable, maternal, neonatal, and nutritional diseases	Neglected tropical diseases and malaria	Leishmaniasis	Visceral leishmaniasis	4	YLLs	45.85	45.85	25.91	33.50	40.20	3.47	2.62	0.11	0.13	55.87	55.87	33.05	42.17	50.67	3.62	2.19	0.09	0.11	872736693	872736693	872736693	872736693	666761616	3120789333	2634930631	1189553850	1009280781	36
African trypanosomiasis	Communicable, maternal, neonatal, and nutritional diseases	Neglected tropical diseases and malaria	African trypanosomiasis		3	YLLs	7.41	7.41	5.57	8.80	11.36	0.04	0.09	0	0	7.05	7.05	5.43	8.55	11.10	0.04	0.08	0	0	872736693	872736693	872736693	872736693	666761616	3120789333	2634930631	1189553850	1009280781	38
Schistosomiasis	Communicable, maternal, neonatal, and nutritional diseases	Neglected tropical diseases and malaria	Schistosomiasis		3	YLLs	35.20	35.20	21.48	36.66	39.37	4.19	0.90	0.01	0	29.50	29.50	17.81	26.91	28.77	3.89	1.08	0.01	0	872736693	872736693	872736693	872736693	666761616	3120789333	2634930631	1189553850	1009280781	39
Cysticercosis	Communicable, maternal, neonatal, and nutritional diseases	Neglected tropical diseases and malaria	Cysticercosis		3	YLLs	2.59	2.59	1.79	2.58	2.98	0.37	0.30	0.02	0.02	2.69	2.69	1.83	2.57	2.92	0.37	0.32	0.02	0.02	872736693	872736693	872736693	872736693	666761616	3120789333	2634930631	1189553850	1009280781	40
Cystic echinococcosis	Communicable, maternal, neonatal, and nutritional diseases	Neglected tropical diseases and malaria	Cystic echinococcosis		3	YLLs	4.33	4.33	2.03	2.44	3.20	0.83	0.20	0.07	0.04	4.28	4.28	2.14	2.47	3.19	0.77	0.21	0.09	0.06	872736693	872736693	872736693	872736693	666761616	3120789333	2634930631	1189553850	1009280781	41
Dengue	Communicable, maternal, neonatal, and nutritional diseases	Neglected tropical diseases and malaria	Dengue		3	YLLs	24.16	4.38	24.16	0.32	0.73	60.48	3.71	0.11	0.06	22.62	4.28	22.62	0.45	0.74	58.02	3.21	0.10	0.05	872736693	872736693	872736693	872736693	666761616	3120789333	2634930631	1189553850	1009280781	45
Yellow fever	Communicable, maternal, neonatal, and nutritional diseases	Neglected tropical diseases and malaria	Yellow fever		3	YLLs	20.46	20.46	13.89	19.83	16.82	5.33	0.38	<0.01	0	22.71	22.71	15.83	22.65	18.99	5.72	0.33	<0.01	0	872736693	872736693	872736693	872736693	666761616	3120789333	2634930631	1189553850	1009280781	46
Rabies	Communicable, maternal, neonatal, and nutritional diseases	Neglected tropical diseases and malaria	Rabies		3	YLLs	49.94	49.94	20.51	22.95	21.01	13.76	1.55	0.04	0.04	53.46	53.46	23.46	27.51	24.70	13.75	1.48	0.03	0.03	872736693	872736693	872736693	872736693	666761616	3120789333	2634930631	1189553850	1009280781	47
Intestinal nematode infections	Communicable, maternal, neonatal, and nutritional diseases	Neglected tropical diseases and malaria	Intestinal nematode infections		3	YLLs	17.10	17.10	8.57	12.82	9.04	4.95	0.27	<0.01	<0.01	26.32	26.32	13.18	19.59	13.60	5.16	0.20	<0.01	<0.01	872736693	872736693	872736693	872736693	666761616	3120789333	2634930631	1189553850	1009280781	48
Ascariasis	Communicable, maternal, neonatal, and nutritional diseases	Neglected tropical diseases and malaria	Intestinal nematode infections	Ascariasis	4	YLLs	17.10	17.10	8.57	12.82	9.04	4.95	0.27	<0.01	<0.01	26.32	26.32	13.18	19.59	13.60	5.16	0.20	<0.01	<0.01	872736693	872736693	872736693	872736693	666761616	3120789333	2634930631	1189553850	1009280781	49
Ebola	Communicable, maternal, neonatal, and nutritional diseases	Neglected tropical diseases and malaria	Ebola		3	YLLs	0.04	0.04	0.04	0.05	0.07	0	0	0	0	0.04	0.04	0.04	0.06	0.08	0	0	0	0	872736693	872736693	872736693	872736693	666761616	3120789333	2634930631	1189553850	1009280781	54
Zika virus	Communicable, maternal, neonatal, and nutritional diseases	Neglected tropical diseases and malaria	Zika virus		3	YLLs	<0.01	<0.01	<0.01	<0.01	<0.01	<0.01	0.03	0.02	<0.01	<0.01	<0.01	<0.01	<0.01	<0.01	<0.01	0.03	0.02	<0.01	872736693	872736693	872736693	872736693	666761616	3120789333	2634930631	1189553850	1009280781	55
Other neglected tropical diseases	Communicable, maternal, neonatal, and nutritional diseases	Neglected tropical diseases and malaria	Other neglected tropical diseases		3	YLLs	25.35	36.09	25.35	37.94	26.11	15.87	2.43	0.75	0.80	35.61	51.47	35.61	54.04	36.47	15.87	2.15	0.72	0.77	872736693	872736693	872736693	872736693	666761616	3120789333	2634930631	1189553850	1009280781	57
Other infectious diseases	Communicable, maternal, neonatal, and nutritional diseases	Other infectious diseases			2	YLLs	2847.60	2909.59	1607.56	1973.18	1917.62	1014.50	146.92	53.89	49.97	3979.72	4076.93	2208.70	2737.32	2625.08	1010.06	124.30	55.15	52.79	872736693	872736693	872736693	872736693	666761616	3120789333	2634930631	1189553850	1009280781	58
Meningitis	Communicable, maternal, neonatal, and nutritional diseases	Other infectious diseases	Meningitis		3	YLLs	1113.72	1113.72	641.19	883.86	796.71	358.30	49.84	16.35	15.16	1548.61	1548.61	864.19	1185.08	1035.78	360.62	41.48	13.96	12.68	872736693	872736693	872736693	872736693	666761616	3120789333	2634930631	1189553850	1009280781	59
Pneumococcal meningitis	Communicable, maternal, neonatal, and nutritional diseases	Other infectious diseases	Meningitis	Pneumococcal meningitis	4	YLLs	174.98	174.98	106.57	160.73	139.83	45.87	5.71	3.07	3.08	236.69	236.69	139.54	206.96	173.11	45.92	4.87	2.89	2.87	872736693	872736693	872736693	872736693	666761616	3120789333	2634930631	1189553850	1009280781	60
H influenzae type B meningitis	Communicable, maternal, neonatal, and nutritional diseases	Other infectious diseases	Meningitis	H influenzae type B meningitis	4	YLLs	228.48	228.48	114.95	119.47	116.96	109.04	17.29	5.68	5.25	321.88	321.88	156.79	167.34	159.22	109.29	14.27	4.46	4.01	872736693	872736693	872736693	872736693	666761616	3120789333	2634930631	1189553850	1009280781	61
Meningococcal meningitis	Communicable, maternal, neonatal, and nutritional diseases	Other infectious diseases	Meningitis	Meningococcal meningitis	4	YLLs	133.64	133.64	75.76	108.17	95.73	37.78	4.62	1.53	1.39	193.16	193.16	107.07	152.21	131.38	38.18	3.68	1.17	1.02	872736693	872736693	872736693	872736693	666761616	3120789333	2634930631	1189553850	1009280781	62
Other meningitis	Communicable, maternal, neonatal, and nutritional diseases	Other infectious diseases	Meningitis	Other meningitis	4	YLLs	576.62	576.62	343.91	495.49	444.19	165.61	22.22	6.07	5.44	796.88	796.88	460.79	658.57	572.07	167.23	18.65	5.44	4.78	872736693	872736693	872736693	872736693	666761616	3120789333	2634930631	1189553850	1009280781	63
Encephalitis	Communicable, maternal, neonatal, and nutritional diseases	Other infectious diseases	Encephalitis		3	YLLs	81.89	89.18	81.89	45.51	51.54	115.47	26.55	9.14	7.73	97.15	119.84	97.15	61.94	66.69	110.66	21.90	8.96	7.97	872736693	872736693	872736693	872736693	666761616	3120789333	2634930631	1189553850	1009280781	64
Diphtheria	Communicable, maternal, neonatal, and nutritional diseases	Other infectious diseases	Diphtheria		3	YLLs	21.30	21.30	10.61	16.86	9.74	6.08	0.17	0.03	0.02	32.44	32.44	16.20	25.73	14.56	6.34	0.13	0.02	0.02	872736693	872736693	872736693	872736693	666761616	3120789333	2634930631	1189553850	1009280781	65
Whooping cough	Communicable, maternal, neonatal, and nutritional diseases	Other infectious diseases	Whooping cough		3	YLLs	508.96	508.96	272.92	335.07	379.24	113.89	13.53	1.18	0.62	799.13	799.13	428.91	530.51	596.30	116.76	9.27	0.61	0.33	872736693	872736693	872736693	872736693	666761616	3120789333	2634930631	1189553850	1009280781	66
Tetanus	Communicable, maternal, neonatal, and nutritional diseases	Other infectious diseases	Tetanus		3	YLLs	187.42	187.42	79.60	99.28	94.78	52.97	1.50	0.24	0.05	237.64	237.64	100.74	119.19	117.59	51.95	1.42	0.26	0.08	872736693	872736693	872736693	872736693	666761616	3120789333	2634930631	1189553850	1009280781	67
Measles	Communicable, maternal, neonatal, and nutritional diseases	Other infectious diseases	Measles		3	YLLs	514.00	514.00	254.46	332.90	304.16	145.01	13.52	0.67	0.11	803.00	803.00	398.58	520.77	472.41	150.71	9.18	0.36	0.06	872736693	872736693	872736693	872736693	666761616	3120789333	2634930631	1189553850	1009280781	68
Varicella and herpes zoster	Communicable, maternal, neonatal, and nutritional diseases	Other infectious diseases	Varicella and herpes zoster		3	YLLs	45.42	45.42	26.88	32.04	38.05	14.21	3.14	1.36	1.37	59.34	59.34	35.89	41.10	48.82	13.63	2.45	1.40	1.49	872736693	872736693	872736693	872736693	666761616	3120789333	2634930631	1189553850	1009280781	69
Acute hepatitis	Communicable, maternal, neonatal, and nutritional diseases	Other infectious diseases	Acute hepatitis		3	YLLs	263.07	263.07	128.20	100.62	106.32	144.02	16.22	6.01	5.32	255.50	255.50	120.13	84.96	89.73	137.55	18.38	8.10	7.41	872736693	872736693	872736693	872736693	666761616	3120789333	2634930631	1189553850	1009280781	70
Acute hepatitis A	Communicable, maternal, neonatal, and nutritional diseases	Other infectious diseases	Acute hepatitis	Acute hepatitis A	4	YLLs	50.86	50.86	24.07	15.64	16.26	31.45	3.01	2.09	2.08	69.16	69.16	31.22	20.02	20.80	33.46	2.81	2.43	2.49	872736693	872736693	872736693	872736693	666761616	3120789333	2634930631	1189553850	1009280781	71
Acute hepatitis B	Communicable, maternal, neonatal, and nutritional diseases	Other infectious diseases	Acute hepatitis	Acute hepatitis B	4	YLLs	172.39	172.39	85.65	74.50	79.20	87.24	11.65	3.18	2.54	143.62	143.62	69.85	53.81	57.55	78.45	14.03	4.65	3.90	872736693	872736693	872736693	872736693	666761616	3120789333	2634930631	1189553850	1009280781	72
Acute hepatitis C	Communicable, maternal, neonatal, and nutritional diseases	Other infectious diseases	Acute hepatitis	Acute hepatitis C	4	YLLs	11.13	11.13	4.68	3.75	3.65	5.67	0.54	0.17	0.17	15.60	15.60	6.54	5.03	4.88	5.54	0.43	0.22	0.23	872736693	872736693	872736693	872736693	666761616	3120789333	2634930631	1189553850	1009280781	73
Acute hepatitis E	Communicable, maternal, neonatal, and nutritional diseases	Other infectious diseases	Acute hepatitis	Acute hepatitis E	4	YLLs	28.69	28.69	13.79	6.74	7.22	19.65	1.01	0.56	0.53	27.13	27.13	12.52	6.09	6.50	20.10	1.11	0.80	0.79	872736693	872736693	872736693	872736693	666761616	3120789333	2634930631	1189553850	1009280781	74
Other unspecified infectious diseases	Communicable, maternal, neonatal, and nutritional diseases	Other infectious diseases	Other unspecified infectious diseases		3	YLLs	111.82	166.52	111.82	127.03	137.09	64.55	22.45	18.91	19.58	146.92	221.44	146.92	168.04	183.21	61.84	20.10	21.48	22.76	872736693	872736693	872736693	872736693	666761616	3120789333	2634930631	1189553850	1009280781	75
Maternal and neonatal disorders	Communicable, maternal, neonatal, and nutritional diseases	Maternal and neonatal disorders			2	YLLs	5617.20	5967.33	4016.25	4233.18	4154.84	3397.95	889.67	427.40	395.96	8417.64	8957.59	6110.07	6592.73	6411.79	3399.29	611.61	214.20	196.39	872736693	872736693	872736693	872736693	666761616	3120789333	2634930631	1189553850	1009280781	76
Maternal disorders	Communicable, maternal, neonatal, and nutritional diseases	Maternal and neonatal disorders	Maternal disorders		3	YLLs	775.56	802.59	431.85	557.75	577.65	202.64	25.09	9.22	9.34	660.51	683.21	367.38	500.81	521.14	215.44	25.74	8.70	8.45	872736693	872736693	872736693	872736693	666761616	3120789333	2634930631	1189553850	1009280781	77
Maternal hemorrhage	Communicable, maternal, neonatal, and nutritional diseases	Maternal and neonatal disorders	Maternal disorders	Maternal hemorrhage	4	YLLs	231.45	231.45	97.69	134.83	120.74	40.30	3.99	0.75	0.69	197.93	197.93	83.04	121.43	108.13	42.67	4.16	0.71	0.62	872736693	872736693	872736693	872736693	666761616	3120789333	2634930631	1189553850	1009280781	78
Maternal sepsis and other maternal infections	Communicable, maternal, neonatal, and nutritional diseases	Maternal and neonatal disorders	Maternal disorders	Maternal sepsis and other maternal infections	4	YLLs	119.09	119.09	57.48	76.93	84.76	18.72	2.25	0.57	0.53	101.45	101.45	48.58	68.65	76.06	19.94	2.29	0.55	0.49	872736693	872736693	872736693	872736693	666761616	3120789333	2634930631	1189553850	1009280781	79
Maternal hypertensive disorders	Communicable, maternal, neonatal, and nutritional diseases	Maternal and neonatal disorders	Maternal disorders	Maternal hypertensive disorders	4	YLLs	82.69	82.69	54.52	61.82	69.50	34.50	4.60	1.00	0.98	72.12	72.12	47.65	58.38	65.42	37.16	4.60	0.91	0.86	872736693	872736693	872736693	872736693	666761616	3120789333	2634930631	1189553850	1009280781	80
Maternal obstructed labor and uterine rupture	Communicable, maternal, neonatal, and nutritional diseases	Maternal and neonatal disorders	Maternal disorders	Maternal obstructed labor and uterine rupture	4	YLLs	69.58	69.58	31.15	46.21	39.40	13.95	0.88	0.16	0.14	58.73	58.73	26.21	40.48	35.37	14.66	0.93	0.16	0.14	872736693	872736693	872736693	872736693	666761616	3120789333	2634930631	1189553850	1009280781	81
Maternal abortion and miscarriage	Communicable, maternal, neonatal, and nutritional diseases	Maternal and neonatal disorders	Maternal disorders	Maternal abortion and miscarriage	4	YLLs	54.05	54.05	33.71	42.07	42.55	19.45	2.35	0.90	0.79	44.82	44.82	28.10	36.30	37.04	20.51	2.46	0.91	0.78	872736693	872736693	872736693	872736693	666761616	3120789333	2634930631	1189553850	1009280781	82
Ectopic pregnancy	Communicable, maternal, neonatal, and nutritional diseases	Maternal and neonatal disorders	Maternal disorders	Ectopic pregnancy	4	YLLs	19.04	19.04	17.55	17.38	17.18	13.77	0.84	0.21	0.21	16.31	16.31	15.22	16.20	15.91	14.71	0.87	0.19	0.18	872736693	872736693	872736693	872736693	666761616	3120789333	2634930631	1189553850	1009280781	83
Indirect maternal deaths	Communicable, maternal, neonatal, and nutritional diseases	Maternal and neonatal disorders	Maternal disorders	Indirect maternal deaths	4	YLLs	142.55	142.55	88.33	118.05	138.00	29.12	4.46	1.15	1.26	120.94	120.94	75.07	106.04	124.97	30.96	4.53	1.08	1.14	872736693	872736693	872736693	872736693	666761616	3120789333	2634930631	1189553850	1009280781	84
Late maternal deaths	Communicable, maternal, neonatal, and nutritional diseases	Maternal and neonatal disorders	Maternal disorders	Late maternal deaths	4	YLLs	7.87	7.87	4.76	5.67	4.58	3.53	1.30	1.27	1.33	6.76	6.76	4.12	5.21	4.20	3.78	1.31	1.18	1.18	872736693	872736693	872736693	872736693	666761616	3120789333	2634930631	1189553850	1009280781	85
Maternal deaths aggravated by HIV/AIDS	Communicable, maternal, neonatal, and nutritional diseases	Maternal and neonatal disorders	Maternal disorders	Maternal deaths aggravated by HIV/AIDS	4	YLLs	7.36	7.36	4.78	8.32	7.10	1.20	0.19	0.01	0.01	5.95	5.95	3.91	7.03	5.98	1.24	0.21	0.01	0.01	872736693	872736693	872736693	872736693	666761616	3120789333	2634930631	1189553850	1009280781	86
Other maternal disorders	Communicable, maternal, neonatal, and nutritional diseases	Maternal and neonatal disorders	Maternal disorders	Other maternal disorders	4	YLLs	41.88	68.91	41.88	46.46	53.82	28.10	4.22	3.20	3.39	35.49	58.20	35.49	41.10	48.06	29.80	4.37	3.00	3.05	872736693	872736693	872736693	872736693	666761616	3120789333	2634930631	1189553850	1009280781	87
Neonatal disorders	Communicable, maternal, neonatal, and nutritional diseases	Maternal and neonatal disorders	Neonatal disorders		3	YLLs	4841.64	5164.74	3584.40	3675.43	3577.20	3195.31	864.58	418.17	386.62	7757.13	8274.38	5742.68	6091.91	5890.66	3183.85	585.87	205.50	187.94	872736693	872736693	872736693	872736693	666761616	3120789333	2634930631	1189553850	1009280781	88
Neonatal preterm birth	Communicable, maternal, neonatal, and nutritional diseases	Maternal and neonatal disorders	Neonatal disorders	Neonatal preterm birth	4	YLLs	1703.75	1703.75	1193.06	1204.19	1154.63	1137.41	425.15	227.84	209.37	2730.34	2730.34	1911.97	1996.76	1902.21	1133.36	287.92	111.90	101.73	872736693	872736693	872736693	872736693	666761616	3120789333	2634930631	1189553850	1009280781	89
Neonatal encephalopathy due to birth asphyxia and trauma	Communicable, maternal, neonatal, and nutritional diseases	Maternal and neonatal disorders	Neonatal disorders	Neonatal encephalopathy due to birth asphyxia and trauma	4	YLLs	1801.89	1801.89	1172.69	1303.72	1183.07	960.55	196.20	72.81	70.73	2888.15	2888.15	1879.75	2162.48	1949.60	957.28	132.80	35.80	34.40	872736693	872736693	872736693	872736693	666761616	3120789333	2634930631	1189553850	1009280781	90
Neonatal sepsis and other neonatal infections	Communicable, maternal, neonatal, and nutritional diseases	Maternal and neonatal disorders	Neonatal disorders	Neonatal sepsis and other neonatal infections	4	YLLs	581.53	581.53	464.18	551.79	525.81	323.35	100.84	33.53	23.70	930.38	930.38	742.71	913.01	864.58	322.02	68.46	16.52	11.54	872736693	872736693	872736693	872736693	666761616	3120789333	2634930631	1189553850	1009280781	91
Hemolytic disease and other neonatal jaundice	Communicable, maternal, neonatal, and nutritional diseases	Maternal and neonatal disorders	Neonatal disorders	Hemolytic disease and other neonatal jaundice	4	YLLs	85.22	170.96	85.22	57.17	58.86	111.43	10.62	1.20	1.06	136.39	273.56	136.39	94.63	96.78	110.99	7.22	0.59	0.52	872736693	872736693	872736693	872736693	666761616	3120789333	2634930631	1189553850	1009280781	92
Other neonatal disorders	Communicable, maternal, neonatal, and nutritional diseases	Maternal and neonatal disorders	Neonatal disorders	Other neonatal disorders	4	YLLs	669.25	906.61	669.25	558.56	654.83	662.58	131.78	82.80	81.76	1071.87	1451.95	1071.87	925.04	1077.49	660.20	89.47	40.70	39.76	872736693	872736693	872736693	872736693	666761616	3120789333	2634930631	1189553850	1009280781	93
Nutritional deficiencies	Communicable, maternal, neonatal, and nutritional diseases	Nutritional deficiencies			2	YLLs	892.60	931.82	563.33	748.44	784.10	244.93	43.95	8.21	7.69	1280.03	1322.10	794.82	1032.51	1066.42	236.78	37.46	13.19	13.48	872736693	872736693	872736693	872736693	666761616	3120789333	2634930631	1189553850	1009280781	94
Protein-energy malnutrition	Communicable, maternal, neonatal, and nutritional diseases	Nutritional deficiencies	Protein-energy malnutrition		3	YLLs	860.86	860.86	531.59	725.64	757.74	211.10	38.56	6.33	5.94	1249.13	1249.13	763.92	1009.41	1041.52	207.40	32.32	10.44	10.69	872736693	872736693	872736693	872736693	666761616	3120789333	2634930631	1189553850	1009280781	95
Other nutritional deficiencies	Communicable, maternal, neonatal, and nutritional diseases	Nutritional deficiencies	Other nutritional deficiencies		3	YLLs	31.74	70.96	31.74	22.81	26.36	33.83	5.39	1.88	1.76	30.90	72.97	30.90	23.10	24.91	29.38	5.14	2.75	2.79	872736693	872736693	872736693	872736693	666761616	3120789333	2634930631	1189553850	1009280781	99
Non-communicable diseases	Non-communicable diseases				1	YLLs	14843.82	16675.01	13943.34	13748.60	14817.82	14133.83	10193.84	7197.00	6948.44	10931.41	12737.95	10192.36	8811.12	9549.93	11111.23	12034.67	11891.62	11975.55	872736693	872736693	872736693	872736693	666761616	3120789333	2634930631	1189553850	1009280781	100
Neoplasms	Non-communicable diseases	Neoplasms			2	YLLs	2729.83	2831.89	2608.00	2821.23	2949.52	2454.00	2959.53	2675.47	2618.34	1907.28	2041.40	1828.01	1650.74	1759.21	2031.13	3666.38	4442.41	4532.69	872736693	872736693	872736693	872736693	666761616	3120789333	2634930631	1189553850	1009280781	101
Lip and oral cavity cancer	Non-communicable diseases	Neoplasms	Lip and oral cavity cancer		3	YLLs	93.28	94.15	93.28	41.04	51.89	120.84	32.09	37.03	31.42	59.96	60.56	59.96	21.09	27.33	99.55	41.11	59.44	53.11	872736693	872736693	872736693	872736693	666761616	3120789333	2634930631	1189553850	1009280781	102
Nasopharynx cancer	Non-communicable diseases	Neoplasms	Nasopharynx cancer		3	YLLs	24.17	30.22	24.17	23.01	23.95	28.20	29.03	11.02	9.54	16.47	20.69	16.47	13.45	14.26	24.06	37.08	16.55	15.01	872736693	872736693	872736693	872736693	666761616	3120789333	2634930631	1189553850	1009280781	103
Other pharynx cancer	Non-communicable diseases	Neoplasms	Other pharynx cancer		3	YLLs	59.64	58.65	59.64	14.30	20.97	85.22	13.53	25.53	22.89	38.03	37.50	38.03	7.43	11.03	69.77	17.61	40.81	38.20	872736693	872736693	872736693	872736693	666761616	3120789333	2634930631	1189553850	1009280781	104
Esophageal cancer	Non-communicable diseases	Neoplasms	Esophageal cancer		3	YLLs	148.46	148.46	116.83	147.36	167.14	83.76	160.88	75.89	74.10	92.21	92.21	72.69	69.23	82.02	66.53	205.66	128.46	131.42	872736693	872736693	872736693	872736693	666761616	3120789333	2634930631	1189553850	1009280781	105
Stomach cancer	Non-communicable diseases	Neoplasms	Stomach cancer		3	YLLs	194.28	270.27	194.28	200.98	243.53	177.43	313.76	141.82	136.46	121.64	171.55	121.64	95.68	122.64	141.08	398.17	246.58	248.12	872736693	872736693	872736693	872736693	666761616	3120789333	2634930631	1189553850	1009280781	106
Colon and rectum cancer	Non-communicable diseases	Neoplasms	Colon and rectum cancer		3	YLLs	177.04	181.94	177.04	191.01	199.83	171.40	220.34	287.05	278.44	108.90	112.13	108.90	89.79	98.44	132.16	276.97	499.98	505.61	872736693	872736693	872736693	872736693	666761616	3120789333	2634930631	1189553850	1009280781	107
Liver cancer	Non-communicable diseases	Neoplasms	Liver cancer		3	YLLs	206.15	213.94	178.30	253.76	299.40	140.03	383.06	135.85	131.05	134.20	139.61	116.19	132.03	161.11	113.19	493.12	230.38	232.45	872736693	872736693	872736693	872736693	666761616	3120789333	2634930631	1189553850	1009280781	108
Liver cancer due to hepatitis B	Non-communicable diseases	Neoplasms	Liver cancer	Liver cancer due to hepatitis B	4	YLLs	78.72	78.72	67.68	101.07	122.67	44.23	208.15	31.60	27.88	54.15	54.15	46.49	58.19	72.39	38.05	269.01	48.54	44.41	872736693	872736693	872736693	872736693	666761616	3120789333	2634930631	1189553850	1009280781	109
Liver cancer due to hepatitis C	Non-communicable diseases	Neoplasms	Liver cancer	Liver cancer due to hepatitis C	4	YLLs	53.31	53.31	43.89	59.63	71.32	41.80	75.08	51.88	51.36	32.46	32.46	26.70	26.76	33.34	32.04	96.21	92.86	96.43	872736693	872736693	872736693	872736693	666761616	3120789333	2634930631	1189553850	1009280781	110
Liver cancer due to alcohol use	Non-communicable diseases	Neoplasms	Liver cancer	Liver cancer due to alcohol use	4	YLLs	42.03	42.03	34.64	47.48	53.45	30.67	41.18	33.38	33.76	26.46	26.46	21.86	23.16	27.19	24.38	53.23	57.08	60.00	872736693	872736693	872736693	872736693	666761616	3120789333	2634930631	1189553850	1009280781	111
Liver cancer due to NASH	Non-communicable diseases	Neoplasms	Liver cancer	Liver cancer due to NASH	4	YLLs	16.72	19.35	16.72	22.84	25.68	13.44	24.18	10.39	9.85	10.33	11.94	10.33	10.75	12.59	10.32	30.69	18.30	18.20	872736693	872736693	872736693	872736693	666761616	3120789333	2634930631	1189553850	1009280781	112
Liver cancer due to other causes	Non-communicable diseases	Neoplasms	Liver cancer	Liver cancer due to other causes	4	YLLs	15.37	20.53	15.37	22.74	26.27	9.88	34.47	8.60	8.20	10.80	14.60	10.80	13.18	15.60	8.39	43.98	13.59	13.41	872736693	872736693	872736693	872736693	666761616	3120789333	2634930631	1189553850	1009280781	113
Gallbladder and biliary tract cancer	Non-communicable diseases	Neoplasms	Gallbladder and biliary tract cancer		3	YLLs	43.80	44.82	43.80	28.08	31.88	49.70	35.63	43.91	40.15	26.67	27.21	26.67	12.52	14.85	38.01	44.97	80.08	77.66	872736693	872736693	872736693	872736693	666761616	3120789333	2634930631	1189553850	1009280781	114
Pancreatic cancer	Non-communicable diseases	Neoplasms	Pancreatic cancer		3	YLLs	69.39	46.86	69.39	73.29	69.41	70.95	104.75	168.64	169.19	42.32	28.57	42.32	33.37	33.12	54.28	133.40	296.05	310.77	872736693	872736693	872736693	872736693	666761616	3120789333	2634930631	1189553850	1009280781	115
Larynx cancer	Non-communicable diseases	Neoplasms	Larynx cancer		3	YLLs	52.50	57.11	52.50	33.46	38.93	62.55	29.84	22.20	19.62	33.11	36.25	33.11	16.39	19.83	50.39	38.55	36.95	34.22	872736693	872736693	872736693	872736693	666761616	3120789333	2634930631	1189553850	1009280781	116
Tracheal, bronchus, and lung cancer	Non-communicable diseases	Neoplasms	Tracheal, bronchus, and lung cancer		3	YLLs	234.52	187.01	234.52	208.20	231.52	283.48	608.61	577.65	573.54	144.17	114.28	144.17	93.96	109.86	220.13	780.17	1005.32	1042.64	872736693	872736693	872736693	872736693	666761616	3120789333	2634930631	1189553850	1009280781	117
Malignant skin melanoma	Non-communicable diseases	Neoplasms	Malignant skin melanoma		3	YLLs	12.26	13.67	12.26	16.27	16.94	8.99	14.22	40.94	42.50	8.33	9.34	8.33	9.65	10.29	7.68	17.56	62.13	65.61	872736693	872736693	872736693	872736693	666761616	3120789333	2634930631	1189553850	1009280781	118
Non-melanoma skin cancer	Non-communicable diseases	Neoplasms	Non-melanoma skin cancer		3	YLLs	16.71	16.44	16.71	18.44	20.42	14.68	17.94	11.34	10.98	10.11	9.74	10.11	8.57	9.74	11.04	22.07	20.34	20.58	872736693	872736693	872736693	872736693	666761616	3120789333	2634930631	1189553850	1009280781	119
Non-melanoma skin cancer (squamous-cell carcinoma)	Non-communicable diseases	Neoplasms	Non-melanoma skin cancer	Non-melanoma skin cancer (squamous-cell carcinoma)	4	YLLs	16.71	16.44	16.71	18.44	20.42	14.68	17.94	11.34	10.98	10.11	9.74	10.11	8.57	9.74	11.04	22.07	20.34	20.58	872736693	872736693	872736693	872736693	666761616	3120789333	2634930631	1189553850	1009280781	120
Breast cancer	Non-communicable diseases	Neoplasms	Breast cancer		3	YLLs	248.24	227.11	248.24	276.00	240.30	235.26	156.73	205.36	206.93	163.70	149.86	163.70	153.94	138.18	200.76	200.94	325.03	336.90	872736693	872736693	872736693	872736693	666761616	3120789333	2634930631	1189553850	1009280781	122
Cervical cancer	Non-communicable diseases	Neoplasms	Cervical cancer		3	YLLs	264.31	264.31	201.97	269.09	290.85	117.46	80.85	42.50	39.18	176.64	176.64	134.91	152.58	168.78	101.09	103.08	62.92	58.59	872736693	872736693	872736693	872736693	666761616	3120789333	2634930631	1189553850	1009280781	123
Uterine cancer	Non-communicable diseases	Neoplasms	Uterine cancer		3	YLLs	25.14	25.92	25.14	25.06	28.86	24.61	20.74	25.11	24.37	15.73	16.29	15.73	12.03	14.37	19.51	26.54	43.60	44.08	872736693	872736693	872736693	872736693	666761616	3120789333	2634930631	1189553850	1009280781	124
Ovarian cancer	Non-communicable diseases	Neoplasms	Ovarian cancer		3	YLLs	56.70	47.88	56.70	52.40	54.28	58.25	44.23	64.91	63.54	37.05	31.04	37.05	28.21	30.12	48.91	56.75	105.96	107.65	872736693	872736693	872736693	872736693	666761616	3120789333	2634930631	1189553850	1009280781	125
Prostate cancer	Non-communicable diseases	Neoplasms	Prostate cancer		3	YLLs	116.91	106.88	116.91	206.86	154.41	79.06	66.68	87.58	85.44	65.28	59.71	65.28	76.18	60.93	51.76	80.05	173.43	179.56	872736693	872736693	872736693	872736693	666761616	3120789333	2634930631	1189553850	1009280781	126
Testicular cancer	Non-communicable diseases	Neoplasms	Testicular cancer		3	YLLs	3.29	2.84	3.29	2.19	2.75	4.18	4.53	5.21	4.60	2.65	2.31	2.65	1.82	2.32	4.20	4.83	5.42	4.70	872736693	872736693	872736693	872736693	666761616	3120789333	2634930631	1189553850	1009280781	127
Kidney cancer	Non-communicable diseases	Neoplasms	Kidney cancer		3	YLLs	22.82	19.53	22.82	23.95	23.85	23.51	35.87	64.02	61.96	18.39	17.43	18.39	17.74	17.74	19.57	43.12	106.67	107.51	872736693	872736693	872736693	872736693	666761616	3120789333	2634930631	1189553850	1009280781	128
Bladder cancer	Non-communicable diseases	Neoplasms	Bladder cancer		3	YLLs	37.48	40.63	37.48	43.41	50.01	36.32	34.57	55.31	53.73	22.04	23.84	22.04	18.21	22.09	26.50	42.68	104.22	107.05	872736693	872736693	872736693	872736693	666761616	3120789333	2634930631	1189553850	1009280781	129
Brain and central nervous system cancer	Non-communicable diseases	Neoplasms	Brain and central nervous system cancer		3	YLLs	87.42	88.11	87.42	77.40	83.13	97.19	120.19	110.69	109.76	84.38	91.30	84.38	74.07	78.21	92.26	130.88	142.22	143.75	872736693	872736693	872736693	872736693	666761616	3120789333	2634930631	1189553850	1009280781	130
Thyroid cancer	Non-communicable diseases	Neoplasms	Thyroid cancer		3	YLLs	16.20	22.72	16.20	13.70	16.99	16.58	9.47	9.34	9.00	11.20	16.19	11.20	8.11	10.44	13.92	11.74	15.51	15.71	872736693	872736693	872736693	872736693	666761616	3120789333	2634930631	1189553850	1009280781	131
Mesothelioma	Non-communicable diseases	Neoplasms	Mesothelioma		3	YLLs	4.71	3.40	4.71	3.58	4.52	5.26	5.84	14.53	15.48	3.07	2.26	3.07	1.97	2.62	4.37	7.36	25.74	28.82	872736693	872736693	872736693	872736693	666761616	3120789333	2634930631	1189553850	1009280781	132
Hodgkin lymphoma	Non-communicable diseases	Neoplasms	Hodgkin lymphoma		3	YLLs	28.88	53.89	28.88	36.32	29.86	23.95	9.17	9.76	9.18	26.88	51.10	26.88	33.56	26.85	23.56	10.15	12.08	11.53	872736693	872736693	872736693	872736693	666761616	3120789333	2634930631	1189553850	1009280781	133
Non-Hodgkin lymphoma	Non-communicable diseases	Neoplasms	Non-Hodgkin lymphoma		3	YLLs	105.51	126.97	105.51	124.57	129.97	85.35	68.71	85.41	84.07	91.75	117.83	91.75	102.21	104.36	76.21	80.17	136.07	141.04	872736693	872736693	872736693	872736693	666761616	3120789333	2634930631	1189553850	1009280781	134
Multiple myeloma	Non-communicable diseases	Neoplasms	Multiple myeloma		3	YLLs	25.96	23.79	25.96	29.88	28.79	22.03	21.69	41.03	41.23	16.18	14.70	16.18	14.05	14.13	17.30	27.47	73.13	77.23	872736693	872736693	872736693	872736693	666761616	3120789333	2634930631	1189553850	1009280781	135
Leukemia	Non-communicable diseases	Neoplasms	Leukemia		3	YLLs	142.70	181.89	142.70	137.66	153.08	147.27	162.40	125.31	122.53	141.67	188.05	141.67	130.05	145.22	139.80	161.63	174.54	178.09	872736693	872736693	872736693	872736693	666761616	3120789333	2634930631	1189553850	1009280781	136
Acute lymphoid leukemia	Non-communicable diseases	Neoplasms	Leukemia	Acute lymphoid leukemia	4	YLLs	30.91	43.63	30.91	26.11	29.83	33.99	45.58	22.01	21.46	38.06	55.71	38.06	32.60	37.40	35.01	40.40	20.62	20.27	872736693	872736693	872736693	872736693	666761616	3120789333	2634930631	1189553850	1009280781	137
Chronic lymphoid leukemia	Non-communicable diseases	Neoplasms	Leukemia	Chronic lymphoid leukemia	4	YLLs	5.66	7.64	5.66	7.69	7.63	3.91	7.50	12.32	11.81	3.45	4.59	3.45	3.39	3.56	2.94	9.14	23.14	23.47	872736693	872736693	872736693	872736693	666761616	3120789333	2634930631	1189553850	1009280781	138
Acute myeloid leukemia	Non-communicable diseases	Neoplasms	Leukemia	Acute myeloid leukemia	4	YLLs	41.86	42.80	41.86	39.84	42.49	40.84	31.06	51.81	52.38	40.08	41.20	40.08	38.05	40.01	38.31	32.02	73.96	77.40	872736693	872736693	872736693	872736693	666761616	3120789333	2634930631	1189553850	1009280781	139
Chronic myeloid leukemia	Non-communicable diseases	Neoplasms	Leukemia	Chronic myeloid leukemia	4	YLLs	14.93	26.99	14.93	15.20	18.27	10.94	4.44	6.82	6.77	10.46	18.92	10.46	9.54	11.77	9.44	5.34	10.78	11.10	872736693	872736693	872736693	872736693	666761616	3120789333	2634930631	1189553850	1009280781	140
Other leukemia	Non-communicable diseases	Neoplasms	Leukemia	Other leukemia	4	YLLs	49.34	60.84	49.34	48.82	54.86	57.59	73.82	32.34	30.11	49.62	67.64	49.62	46.46	52.47	54.08	74.73	46.03	45.85	872736693	872736693	872736693	872736693	666761616	3120789333	2634930631	1189553850	1009280781	141
Other malignant neoplasms	Non-communicable diseases	Neoplasms	Other malignant neoplasms		3	YLLs	192.69	222.37	192.69	233.21	227.16	157.88	123.10	105.19	101.09	179.31	214.49	179.31	210.49	197.14	143.84	138.35	143.32	141.41	872736693	872736693	872736693	872736693	666761616	3120789333	2634930631	1189553850	1009280781	142
Other neoplasms	Non-communicable diseases	Neoplasms	Other neoplasms		3	YLLs	18.68	10.10	18.68	16.76	14.93	22.63	31.10	45.36	46.37	15.21	8.73	15.21	12.36	11.22	19.73	34.18	69.48	73.67	872736693	872736693	872736693	872736693	666761616	3120789333	2634930631	1189553850	1009280781	143
Myelodysplastic, myeloproliferative, and other hematopoietic neoplasms	Non-communicable diseases	Neoplasms	Other neoplasms	Myelodysplastic, myeloproliferative, and other hematopoietic neoplasms	4	YLLs	16.11	8.67	16.11	14.44	12.88	19.27	27.84	41.96	42.94	12.28	7.08	12.28	9.64	8.81	16.19	31.21	66.84	71.07	872736693	872736693	872736693	872736693	666761616	3120789333	2634930631	1189553850	1009280781	144
Other benign and in situ neoplasms	Non-communicable diseases	Neoplasms	Other neoplasms	Other benign and in situ neoplasms	4	YLLs	2.57	1.43	2.57	2.32	2.05	3.37	3.26	3.41	3.43	2.93	1.65	2.93	2.72	2.41	3.53	2.97	2.64	2.59	872736693	872736693	872736693	872736693	666761616	3120789333	2634930631	1189553850	1009280781	147
Cardiovascular diseases	Non-communicable diseases	Cardiovascular diseases			2	YLLs	5730.31	6339.90	5211.44	4757.55	5352.83	5869.58	4121.08	2005.94	1840.36	3553.04	3959.53	3198.09	2222.42	2602.77	4385.45	4978.68	3639.16	3521.34	872736693	872736693	872736693	872736693	666761616	3120789333	2634930631	1189553850	1009280781	148
Rheumatic heart disease	Non-communicable diseases	Cardiovascular diseases	Rheumatic heart disease		3	YLLs	275.21	275.21	147.18	96.75	127.59	166.54	59.05	25.72	24.87	204.45	204.45	108.73	67.01	88.53	144.11	70.15	44.09	45.25	872736693	872736693	872736693	872736693	666761616	3120789333	2634930631	1189553850	1009280781	149
Ischemic heart disease	Non-communicable diseases	Cardiovascular diseases	Ischemic heart disease		3	YLLs	2559.66	2807.25	2559.66	2007.77	2348.49	3224.86	1846.75	1064.00	963.99	1530.37	1696.08	1530.37	873.40	1080.34	2403.66	2240.33	1945.36	1857.54	872736693	872736693	872736693	872736693	666761616	3120789333	2634930631	1189553850	1009280781	150
Stroke	Non-communicable diseases	Cardiovascular diseases	Stroke		3	YLLs	2182.67	2334.06	1791.81	1809.52	1998.21	1863.71	1663.70	462.30	416.51	1343.37	1435.99	1084.13	823.43	949.74	1370.64	2025.17	856.31	820.98	872736693	872736693	872736693	872736693	666761616	3120789333	2634930631	1189553850	1009280781	151
Ischemic stroke	Non-communicable diseases	Cardiovascular diseases	Stroke	Ischemic stroke	4	YLLs	628.29	779.67	628.29	603.43	651.61	688.42	642.58	178.26	152.33	348.74	441.37	348.74	234.00	267.03	456.39	765.12	370.70	344.60	872736693	872736693	872736693	872736693	666761616	3120789333	2634930631	1189553850	1009280781	152
Intracerebral hemorrhage	Non-communicable diseases	Cardiovascular diseases	Stroke	Intracerebral hemorrhage	4	YLLs	1364.47	1364.47	1019.59	1096.33	1214.35	1000.46	885.12	204.50	186.11	860.10	860.10	635.10	521.80	601.18	768.14	1094.93	363.40	352.40	872736693	872736693	872736693	872736693	666761616	3120789333	2634930631	1189553850	1009280781	153
Subarachnoid hemorrhage	Non-communicable diseases	Cardiovascular diseases	Stroke	Subarachnoid hemorrhage	4	YLLs	189.91	189.91	143.94	109.77	132.24	174.83	136.00	79.54	78.07	134.53	134.53	100.28	67.62	81.53	146.10	165.12	122.22	123.99	872736693	872736693	872736693	872736693	666761616	3120789333	2634930631	1189553850	1009280781	154
Hypertensive heart disease	Non-communicable diseases	Cardiovascular diseases	Hypertensive heart disease		3	YLLs	284.73	415.86	284.73	364.26	402.59	229.18	217.09	90.74	85.03	164.97	240.54	164.97	155.07	178.16	162.70	258.85	165.00	160.92	872736693	872736693	872736693	872736693	666761616	3120789333	2634930631	1189553850	1009280781	155
Non-rheumatic valvular heart disease	Non-communicable diseases	Cardiovascular diseases	Non-rheumatic valvular heart disease		3	YLLs	25.29	31.41	25.29	26.52	28.16	22.60	18.08	40.38	40.26	16.17	19.79	16.17	14.57	15.55	17.68	21.51	79.09	84.43	872736693	872736693	872736693	872736693	666761616	3120789333	2634930631	1189553850	1009280781	156
Non-rheumatic calcific aortic valve disease	Non-communicable diseases	Cardiovascular diseases	Non-rheumatic valvular heart disease	Non-rheumatic calcific aortic valve disease	4	YLLs	10.15	8.82	10.15	9.98	10.02	10.06	10.07	31.68	32.13	6.18	5.27	6.18	4.98	5.04	7.55	12.05	63.53	68.86	872736693	872736693	872736693	872736693	666761616	3120789333	2634930631	1189553850	1009280781	157
Non-rheumatic degenerative mitral valve disease	Non-communicable diseases	Cardiovascular diseases	Non-rheumatic valvular heart disease	Non-rheumatic degenerative mitral valve disease	4	YLLs	13.31	20.65	13.31	14.30	15.79	10.84	5.66	8.09	7.65	8.66	13.17	8.66	8.03	8.95	8.63	6.75	14.72	14.88	872736693	872736693	872736693	872736693	666761616	3120789333	2634930631	1189553850	1009280781	158
Other non-rheumatic valve diseases	Non-communicable diseases	Cardiovascular diseases	Non-rheumatic valvular heart disease	Other non-rheumatic valve diseases	4	YLLs	1.83	1.94	1.83	2.24	2.35	1.70	2.35	0.62	0.48	1.33	1.35	1.33	1.55	1.56	1.50	2.71	0.84	0.68	872736693	872736693	872736693	872736693	666761616	3120789333	2634930631	1189553850	1009280781	159
Cardiomyopathy and myocarditis	Non-communicable diseases	Cardiovascular diseases	Cardiomyopathy and myocarditis		3	YLLs	115.15	124.08	115.15	114.69	120.38	113.60	138.81	102.86	93.23	92.75	106.32	92.75	87.12	93.17	96.63	157.75	152.19	139.95	872736693	872736693	872736693	872736693	666761616	3120789333	2634930631	1189553850	1009280781	160
Myocarditis	Non-communicable diseases	Cardiovascular diseases	Cardiomyopathy and myocarditis	Myocarditis	4	YLLs	14.31	15.57	14.31	12.28	13.18	15.88	21.07	12.48	12.17	12.61	14.35	12.61	11.02	11.70	14.51	20.74	14.69	14.36	872736693	872736693	872736693	872736693	666761616	3120789333	2634930631	1189553850	1009280781	161
Alcoholic cardiomyopathy	Non-communicable diseases	Cardiovascular diseases	Cardiomyopathy and myocarditis	Alcoholic cardiomyopathy	4	YLLs	16.35	23.62	16.35	13.06	13.31	24.82	50.64	24.19	19.40	10.83	15.90	10.83	7.34	7.70	21.73	63.71	36.84	30.77	872736693	872736693	872736693	872736693	666761616	3120789333	2634930631	1189553850	1009280781	162
Other cardiomyopathy	Non-communicable diseases	Cardiovascular diseases	Cardiomyopathy and myocarditis	Other cardiomyopathy	4	YLLs	84.49	84.89	84.49	89.34	93.89	72.89	67.10	66.19	61.65	69.31	76.07	69.31	68.77	73.77	60.38	73.30	100.66	94.83	872736693	872736693	872736693	872736693	666761616	3120789333	2634930631	1189553850	1009280781	163
Atrial fibrillation and flutter	Non-communicable diseases	Cardiovascular diseases	Atrial fibrillation and flutter		3	YLLs	38.54	42.66	38.54	42.68	41.04	37.82	36.55	47.68	47.99	18.31	20.76	18.31	13.13	13.33	21.06	40.84	102.63	110.23	872736693	872736693	872736693	872736693	666761616	3120789333	2634930631	1189553850	1009280781	164
Aortic aneurysm	Non-communicable diseases	Cardiovascular diseases	Aortic aneurysm		3	YLLs	35.67	37.99	35.67	36.51	38.83	33.74	32.45	49.96	49.59	21.57	23.11	21.57	16.83	18.72	24.94	40.10	90.11	94.33	872736693	872736693	872736693	872736693	666761616	3120789333	2634930631	1189553850	1009280781	165
Peripheral artery disease	Non-communicable diseases	Cardiovascular diseases	Peripheral artery disease		3	YLLs	4.66	2.61	4.66	5.06	3.89	4.25	10.05	21.16	20.60	2.47	1.40	2.47	1.86	1.52	2.70	12.15	42.13	43.49	872736693	872736693	872736693	872736693	666761616	3120789333	2634930631	1189553850	1009280781	166
Endocarditis	Non-communicable diseases	Cardiovascular diseases	Endocarditis		3	YLLs	36.37	47.22	36.37	45.16	40.02	30.03	21.12	25.51	25.12	34.43	47.63	34.43	42.33	36.36	26.81	22.88	40.98	42.56	872736693	872736693	872736693	872736693	666761616	3120789333	2634930631	1189553850	1009280781	167
Other cardiovascular and circulatory diseases	Non-communicable diseases	Cardiovascular diseases	Other cardiovascular and circulatory diseases		3	YLLs	172.38	221.59	172.38	208.63	203.64	143.26	77.42	75.63	73.18	124.20	163.48	124.20	127.67	127.33	114.52	88.95	121.26	121.64	872736693	872736693	872736693	872736693	666761616	3120789333	2634930631	1189553850	1009280781	168
Chronic respiratory diseases	Non-communicable diseases	Chronic respiratory diseases			2	YLLs	1450.67	1770.67	1449.32	962.19	1227.87	1619.70	647.64	352.23	352.88	877.80	1093.73	877.00	467.87	598.90	1148.11	763.18	653.81	692.95	872736693	872736693	872736693	872736693	666761616	3120789333	2634930631	1189553850	1009280781	169
Chronic obstructive pulmonary disease	Non-communicable diseases	Chronic respiratory diseases	Chronic obstructive pulmonary disease		3	YLLs	1003.91	1130.88	1003.91	646.77	835.58	1138.96	579.14	274.15	274.80	570.12	646.26	570.12	263.28	348.20	772.86	683.79	527.18	560.34	872736693	872736693	872736693	872736693	666761616	3120789333	2634930631	1189553850	1009280781	170
Pneumoconiosis	Non-communicable diseases	Chronic respiratory diseases	Pneumoconiosis		3	YLLs	6.03	7.96	4.67	5.02	6.11	3.58	7.24	3.44	3.40	3.64	4.77	2.83	2.36	2.96	2.62	9.17	6.73	7.10	872736693	872736693	872736693	872736693	666761616	3120789333	2634930631	1189553850	1009280781	171
Silicosis	Non-communicable diseases	Chronic respiratory diseases	Pneumoconiosis	Silicosis	4	YLLs	1.88	3.54	1.88	1.93	2.48	1.50	4.86	1.14	1.08	1.14	2.11	1.14	0.91	1.21	1.09	6.22	2.27	2.30	872736693	872736693	872736693	872736693	666761616	3120789333	2634930631	1189553850	1009280781	172
Asbestosis	Non-communicable diseases	Chronic respiratory diseases	Pneumoconiosis	Asbestosis	4	YLLs	0.73	1.01	0.73	0.97	1.08	0.42	0.42	1.19	1.29	0.44	0.60	0.44	0.43	0.50	0.30	0.51	2.36	2.72	872736693	872736693	872736693	872736693	666761616	3120789333	2634930631	1189553850	1009280781	173
Coal workers pneumoconiosis	Non-communicable diseases	Chronic respiratory diseases	Pneumoconiosis	Coal workers pneumoconiosis	4	YLLs	1.11	1.11	0.55	0.56	0.70	0.47	0.89	0.71	0.69	0.66	0.66	0.33	0.26	0.34	0.34	1.11	1.37	1.41	872736693	872736693	872736693	872736693	666761616	3120789333	2634930631	1189553850	1009280781	174
Other pneumoconiosis	Non-communicable diseases	Chronic respiratory diseases	Pneumoconiosis	Other pneumoconiosis	4	YLLs	2.31	2.31	1.51	1.57	1.84	1.19	1.07	0.41	0.34	1.39	1.39	0.92	0.76	0.91	0.88	1.33	0.74	0.66	872736693	872736693	872736693	872736693	666761616	3120789333	2634930631	1189553850	1009280781	175
Asthma	Non-communicable diseases	Chronic respiratory diseases	Asthma		3	YLLs	362.76	561.88	362.76	259.24	332.53	389.53	31.13	20.90	19.58	248.48	390.80	248.48	164.79	209.98	302.28	36.06	28.23	26.58	872736693	872736693	872736693	872736693	666761616	3120789333	2634930631	1189553850	1009280781	176
Interstitial lung disease and pulmonary sarcoidosis	Non-communicable diseases	Chronic respiratory diseases	Interstitial lung disease and pulmonary sarcoidosis		3	YLLs	40.07	23.73	40.07	13.49	17.33	51.04	16.74	44.33	45.81	24.34	14.51	24.34	6.93	8.83	37.73	20.01	79.77	86.94	872736693	872736693	872736693	872736693	666761616	3120789333	2634930631	1189553850	1009280781	177
Other chronic respiratory diseases	Non-communicable diseases	Chronic respiratory diseases	Other chronic respiratory diseases		3	YLLs	37.90	46.23	37.90	37.66	36.34	36.59	13.39	9.39	9.29	31.22	37.39	31.22	30.51	28.92	32.62	14.16	11.88	11.99	872736693	872736693	872736693	872736693	666761616	3120789333	2634930631	1189553850	1009280781	178
Digestive diseases	Non-communicable diseases	Digestive diseases			2	YLLs	1395.04	1673.26	1327.46	1594.48	1449.13	1228.87	555.72	442.84	416.22	1024.75	1240.02	981.64	1012.62	937.08	1053.21	671.04	705.70	691.52	872736693	872736693	872736693	872736693	666761616	3120789333	2634930631	1189553850	1009280781	179
Cirrhosis and other chronic liver diseases	Non-communicable diseases	Digestive diseases	Cirrhosis and other chronic liver diseases		3	YLLs	801.96	817.32	734.38	883.88	735.22	760.01	329.65	283.36	264.71	561.01	577.81	517.90	524.26	444.14	659.11	414.07	430.02	414.94	872736693	872736693	872736693	872736693	666761616	3120789333	2634930631	1189553850	1009280781	180
Cirrhosis and other chronic liver diseases due to hepatitis B	Non-communicable diseases	Digestive diseases	Cirrhosis and other chronic liver diseases	Cirrhosis and other chronic liver diseases due to hepatitis B	4	YLLs	299.87	299.87	248.46	324.40	237.27	252.35	98.25	36.41	26.20	203.96	203.96	170.25	186.17	139.48	219.28	123.91	53.96	40.65	872736693	872736693	872736693	872736693	666761616	3120789333	2634930631	1189553850	1009280781	181
Cirrhosis and other chronic liver diseases due to hepatitis C	Non-communicable diseases	Digestive diseases	Cirrhosis and other chronic liver diseases	Cirrhosis and other chronic liver diseases due to hepatitis C	4	YLLs	172.46	172.46	168.82	184.03	196.74	186.10	82.03	84.03	80.81	114.37	114.37	112.45	100.09	110.42	158.63	104.35	127.85	126.79	872736693	872736693	872736693	872736693	666761616	3120789333	2634930631	1189553850	1009280781	182
Cirrhosis and other chronic liver diseases due to alcohol use	Non-communicable diseases	Digestive diseases	Cirrhosis and other chronic liver diseases	Cirrhosis and other chronic liver diseases due to alcohol use	4	YLLs	174.13	174.13	161.61	176.29	144.93	172.42	84.71	98.96	93.70	113.64	113.64	106.16	95.14	79.66	147.34	108.42	149.68	145.41	872736693	872736693	872736693	872736693	666761616	3120789333	2634930631	1189553850	1009280781	183
Cirrhosis due to NASH	Non-communicable diseases	Digestive diseases	Cirrhosis and other chronic liver diseases	Cirrhosis due to NASH	4	YLLs	47.33	43.63	47.33	58.62	45.36	54.56	36.20	26.03	24.43	30.71	28.10	30.71	30.88	24.56	45.15	46.62	40.09	38.85	872736693	872736693	872736693	872736693	666761616	3120789333	2634930631	1189553850	1009280781	184
Cirrhosis and other chronic liver diseases due to other causes	Non-communicable diseases	Digestive diseases	Cirrhosis and other chronic liver diseases	Cirrhosis and other chronic liver diseases due to other causes	4	YLLs	108.16	127.22	108.16	140.54	110.92	94.58	28.47	37.94	39.58	98.33	117.74	98.33	111.99	90.01	88.72	30.77	58.44	63.24	872736693	872736693	872736693	872736693	666761616	3120789333	2634930631	1189553850	1009280781	185
Upper digestive system diseases	Non-communicable diseases	Digestive diseases	Upper digestive system diseases		3	YLLs	183.18	321.58	183.18	215.02	238.63	132.35	61.52	24.10	20.68	127.18	224.14	127.18	132.03	146.83	106.17	74.83	42.24	38.45	872736693	872736693	872736693	872736693	666761616	3120789333	2634930631	1189553850	1009280781	186
Peptic ulcer disease	Non-communicable diseases	Digestive diseases	Upper digestive system diseases	Peptic ulcer disease	4	YLLs	140.14	246.32	140.14	152.00	172.86	114.24	46.64	22.18	18.94	95.71	170.57	95.71	90.67	103.58	91.10	56.83	39.11	35.49	872736693	872736693	872736693	872736693	666761616	3120789333	2634930631	1189553850	1009280781	187
Gastritis and duodenitis	Non-communicable diseases	Digestive diseases	Upper digestive system diseases	Gastritis and duodenitis	4	YLLs	43.04	75.26	43.04	63.02	65.77	18.11	14.88	1.92	1.75	31.47	53.58	31.47	41.36	43.25	15.07	17.99	3.13	2.96	872736693	872736693	872736693	872736693	666761616	3120789333	2634930631	1189553850	1009280781	188
Appendicitis	Non-communicable diseases	Digestive diseases	Appendicitis		3	YLLs	44.25	69.68	44.25	46.75	50.24	36.42	8.18	3.10	2.88	40.60	63.17	40.60	40.64	44.32	33.95	8.51	4.39	4.23	872736693	872736693	872736693	872736693	666761616	3120789333	2634930631	1189553850	1009280781	190
Paralytic ileus and intestinal obstruction	Non-communicable diseases	Digestive diseases	Paralytic ileus and intestinal obstruction		3	YLLs	192.33	260.11	192.33	231.84	222.41	153.91	47.24	31.08	30.92	172.46	228.01	172.46	182.35	177.21	136.38	44.72	52.00	54.68	872736693	872736693	872736693	872736693	666761616	3120789333	2634930631	1189553850	1009280781	191
Inguinal, femoral, and abdominal hernia	Non-communicable diseases	Digestive diseases	Inguinal, femoral, and abdominal hernia		3	YLLs	21.71	24.30	21.71	19.26	21.04	23.21	5.44	4.72	4.56	14.80	16.40	14.80	11.21	12.32	17.90	6.35	8.84	9.01	872736693	872736693	872736693	872736693	666761616	3120789333	2634930631	1189553850	1009280781	192
Inflammatory bowel disease	Non-communicable diseases	Digestive diseases	Inflammatory bowel disease		3	YLLs	12.76	17.29	12.76	14.90	15.04	10.31	7.97	13.06	13.68	9.94	13.21	9.94	10.23	10.50	8.66	8.79	21.47	23.37	872736693	872736693	872736693	872736693	666761616	3120789333	2634930631	1189553850	1009280781	193
Vascular intestinal disorders	Non-communicable diseases	Digestive diseases	Vascular intestinal disorders		3	YLLs	22.56	33.27	22.56	24.79	25.17	19.55	17.04	22.87	22.51	14.37	21.49	14.37	12.97	13.06	13.77	20.47	42.95	44.42	872736693	872736693	872736693	872736693	666761616	3120789333	2634930631	1189553850	1009280781	194
Gallbladder and biliary diseases	Non-communicable diseases	Digestive diseases	Gallbladder and biliary diseases		3	YLLs	37.25	48.08	37.25	52.55	52.69	26.33	23.75	17.12	16.42	26.10	33.87	26.10	30.95	30.30	20.45	28.26	32.94	33.58	872736693	872736693	872736693	872736693	666761616	3120789333	2634930631	1189553850	1009280781	195
Pancreatitis	Non-communicable diseases	Digestive diseases	Pancreatitis		3	YLLs	41.41	39.95	41.41	42.38	35.92	44.72	35.03	23.01	19.41	28.26	27.09	28.26	25.31	21.85	38.66	42.57	34.49	30.37	872736693	872736693	872736693	872736693	666761616	3120789333	2634930631	1189553850	1009280781	196
Other digestive diseases	Non-communicable diseases	Digestive diseases	Other digestive diseases		3	YLLs	37.61	41.69	37.61	63.10	52.78	22.06	19.90	20.41	20.43	30.04	34.83	30.04	42.68	36.56	18.15	22.48	36.35	38.46	872736693	872736693	872736693	872736693	666761616	3120789333	2634930631	1189553850	1009280781	197
Neurological disorders	Non-communicable diseases	Neurological disorders			2	YLLs	661.26	677.18	577.32	665.53	640.82	525.89	459.95	487.94	489.86	457.95	473.18	366.69	358.67	341.48	341.82	501.58	983.50	1051.03	872736693	872736693	872736693	872736693	666761616	3120789333	2634930631	1189553850	1009280781	198
Alzheimer's disease and other dementias	Non-communicable diseases	Neurological disorders	Alzheimer's disease and other dementias		3	YLLs	329.18	343.05	329.18	373.11	371.39	323.27	324.91	314.61	314.62	146.94	155.60	146.94	105.73	109.94	166.12	356.26	718.18	771.58	872736693	872736693	872736693	872736693	666761616	3120789333	2634930631	1189553850	1009280781	199
Parkinson's disease	Non-communicable diseases	Neurological disorders	Parkinson's disease		3	YLLs	59.23	60.75	59.23	58.92	59.11	62.29	55.64	53.17	52.76	30.42	31.62	30.42	19.47	20.78	37.47	64.82	111.42	117.96	872736693	872736693	872736693	872736693	666761616	3120789333	2634930631	1189553850	1009280781	200
Epilepsy	Non-communicable diseases	Neurological disorders	Epilepsy		3	YLLs	240.44	240.44	156.50	199.43	176.73	110.56	45.13	34.56	31.83	247.27	247.27	156.01	196.90	175.69	109.87	44.43	37.69	34.92	872736693	872736693	872736693	872736693	666761616	3120789333	2634930631	1189553850	1009280781	201
Multiple sclerosis	Non-communicable diseases	Neurological disorders	Multiple sclerosis		3	YLLs	4.73	4.00	4.73	3.41	3.95	5.78	4.82	16.45	17.14	3.25	2.76	3.25	2.08	2.48	5.17	6.03	24.37	26.01	872736693	872736693	872736693	872736693	666761616	3120789333	2634930631	1189553850	1009280781	202
Motor neuron disease	Non-communicable diseases	Neurological disorders	Motor neuron disease		3	YLLs	2.13	0.81	2.13	1.12	1.28	2.69	7.13	29.58	31.99	1.51	0.65	1.51	0.68	0.80	2.28	8.12	45.03	50.26	872736693	872736693	872736693	872736693	666761616	3120789333	2634930631	1189553850	1009280781	203
Other neurological disorders	Non-communicable diseases	Neurological disorders	Other neurological disorders		3	YLLs	25.54	28.14	25.54	29.53	28.36	21.30	22.32	39.56	41.52	28.57	35.28	28.57	33.82	31.78	20.91	21.91	46.81	50.30	872736693	872736693	872736693	872736693	666761616	3120789333	2634930631	1189553850	1009280781	207
Mental disorders	Non-communicable diseases	Mental disorders			2	YLLs	0.04	<0.01	0.04	0.03	0.02	0.05	0.16	1.01	1.18	0.03	<0.01	0.03	0.03	0.02	0.05	0.17	0.95	1.07	872736693	872736693	872736693	872736693	666761616	3120789333	2634930631	1189553850	1009280781	208
Eating disorders	Non-communicable diseases	Mental disorders	Eating disorders		3	YLLs	0.04	<0.01	0.04	0.03	0.02	0.05	0.16	1.01	1.18	0.03	<0.01	0.03	0.03	0.02	0.05	0.17	0.95	1.07	872736693	872736693	872736693	872736693	666761616	3120789333	2634930631	1189553850	1009280781	215
Anorexia nervosa	Non-communicable diseases	Mental disorders	Eating disorders	Anorexia nervosa	4	YLLs	0.01	<0.01	0.01	<0.01	<0.01	0.02	0.11	0.81	0.94	0.01	<0.01	0.01	<0.01	<0.01	0.02	0.11	0.76	0.86	872736693	872736693	872736693	872736693	666761616	3120789333	2634930631	1189553850	1009280781	216
Bulimia nervosa	Non-communicable diseases	Mental disorders	Eating disorders	Bulimia nervosa	4	YLLs	0.03	<0.01	0.03	0.02	0.02	0.03	0.05	0.20	0.23	0.02	<0.01	0.02	0.02	0.02	0.03	0.05	0.19	0.21	872736693	872736693	872736693	872736693	666761616	3120789333	2634930631	1189553850	1009280781	217
Substance use disorders	Non-communicable diseases	Substance use disorders			2	YLLs	101.14	77.32	101.14	99.34	91.92	111.93	149.94	388.99	434.82	72.79	54.25	72.79	65.47	61.31	104.53	179.07	435.32	471.52	872736693	872736693	872736693	872736693	666761616	3120789333	2634930631	1189553850	1009280781	223
Alcohol use disorders	Non-communicable diseases	Substance use disorders	Alcohol use disorders		3	YLLs	62.03	56.64	62.03	58.62	56.85	73.08	90.39	92.69	86.16	43.31	39.12	43.31	35.03	34.86	67.50	111.62	122.21	114.15	872736693	872736693	872736693	872736693	666761616	3120789333	2634930631	1189553850	1009280781	224
Drug use disorders	Non-communicable diseases	Substance use disorders	Drug use disorders		3	YLLs	39.11	20.68	39.11	40.72	35.07	38.86	59.55	296.30	348.65	29.48	15.13	29.48	30.44	26.45	37.02	67.44	313.11	357.36	872736693	872736693	872736693	872736693	666761616	3120789333	2634930631	1189553850	1009280781	225
Opioid use disorders	Non-communicable diseases	Substance use disorders	Drug use disorders	Opioid use disorders	4	YLLs	22.83	5.46	22.83	24.45	18.55	24.67	41.46	205.70	242.19	17.75	3.99	17.75	19.73	14.80	24.10	46.85	214.17	244.35	872736693	872736693	872736693	872736693	666761616	3120789333	2634930631	1189553850	1009280781	226
Cocaine use disorders	Non-communicable diseases	Substance use disorders	Drug use disorders	Cocaine use disorders	4	YLLs	1.67	1.45	1.67	2.25	1.82	1.15	2.35	14.95	17.70	1.24	1.12	1.24	1.52	1.32	1.08	2.66	16.69	19.24	872736693	872736693	872736693	872736693	666761616	3120789333	2634930631	1189553850	1009280781	227
Amphetamine use disorders	Non-communicable diseases	Substance use disorders	Drug use disorders	Amphetamine use disorders	4	YLLs	1.28	1.60	1.28	1.36	1.39	1.03	1.88	9.01	10.56	0.97	1.24	0.97	0.98	1.06	0.99	2.08	9.53	10.87	872736693	872736693	872736693	872736693	666761616	3120789333	2634930631	1189553850	1009280781	228
Other drug use disorders	Non-communicable diseases	Substance use disorders	Drug use disorders	Other drug use disorders	4	YLLs	13.33	12.18	13.33	12.66	13.31	12.01	13.86	66.63	78.19	9.52	8.77	9.52	8.20	9.27	10.85	15.85	72.72	82.91	872736693	872736693	872736693	872736693	666761616	3120789333	2634930631	1189553850	1009280781	230
Diabetes and kidney diseases	Non-communicable diseases	Diabetes and kidney diseases			2	YLLs	1122.41	1114.71	1122.41	1098.10	1248.46	1138.40	569.73	332.02	306.86	744.62	765.04	744.62	603.82	694.31	899.66	695.31	581.09	566.84	872736693	872736693	872736693	872736693	666761616	3120789333	2634930631	1189553850	1009280781	231
Diabetes mellitus	Non-communicable diseases	Diabetes and kidney diseases	Diabetes mellitus		3	YLLs	600.01	592.10	600.01	591.85	686.83	611.37	273.28	172.71	157.72	368.77	367.98	368.77	280.12	337.95	464.33	339.48	296.27	281.53	872736693	872736693	872736693	872736693	666761616	3120789333	2634930631	1189553850	1009280781	232
Diabetes mellitus type 1	Non-communicable diseases	Diabetes and kidney diseases	Diabetes mellitus	Diabetes mellitus type 1	4	YLLs	217.10	290.74	217.10	234.01	278.24	205.39	70.64	46.69	44.23	146.13	193.55	146.13	130.44	158.58	170.90	85.80	67.13	63.93	872736693	872736693	872736693	872736693	666761616	3120789333	2634930631	1189553850	1009280781	233
Diabetes mellitus type 2	Non-communicable diseases	Diabetes and kidney diseases	Diabetes mellitus	Diabetes mellitus type 2	4	YLLs	382.92	301.36	382.92	357.84	408.59	405.98	202.63	126.01	113.49	222.64	174.43	222.64	149.68	179.38	293.43	253.68	229.13	217.60	872736693	872736693	872736693	872736693	666761616	3120789333	2634930631	1189553850	1009280781	234
Chronic kidney disease	Non-communicable diseases	Diabetes and kidney diseases	Chronic kidney disease		3	YLLs	518.89	513.51	518.89	502.03	556.03	524.83	289.66	158.97	148.80	372.56	389.34	372.56	320.02	351.44	433.43	348.00	284.26	284.74	872736693	872736693	872736693	872736693	666761616	3120789333	2634930631	1189553850	1009280781	235
Chronic kidney disease due to diabetes mellitus type 1	Non-communicable diseases	Diabetes and kidney diseases	Chronic kidney disease	Chronic kidney disease due to diabetes mellitus type 1	4	YLLs	41.50	36.38	41.50	30.47	37.68	51.70	24.40	10.41	9.06	28.71	25.20	28.71	19.52	24.29	46.52	30.95	15.44	14.10	872736693	872736693	872736693	872736693	666761616	3120789333	2634930631	1189553850	1009280781	236
Chronic kidney disease due to diabetes mellitus type 2	Non-communicable diseases	Diabetes and kidney diseases	Chronic kidney disease	Chronic kidney disease due to diabetes mellitus type 2	4	YLLs	110.10	101.64	110.10	81.80	100.17	129.77	69.15	46.69	45.64	65.53	60.23	65.53	34.75	44.46	96.68	86.43	88.92	92.34	872736693	872736693	872736693	872736693	666761616	3120789333	2634930631	1189553850	1009280781	237
Chronic kidney disease due to hypertension	Non-communicable diseases	Diabetes and kidney diseases	Chronic kidney disease	Chronic kidney disease due to hypertension	4	YLLs	117.97	113.79	117.97	139.94	147.01	105.82	65.47	40.59	39.11	70.00	67.17	70.00	60.14	65.77	78.47	79.32	80.44	82.86	872736693	872736693	872736693	872736693	666761616	3120789333	2634930631	1189553850	1009280781	238
Chronic kidney disease due to glomerulonephritis	Non-communicable diseases	Diabetes and kidney diseases	Chronic kidney disease	Chronic kidney disease due to glomerulonephritis	4	YLLs	116.24	123.10	116.24	138.52	143.40	90.47	57.56	25.58	23.81	95.00	106.99	95.00	109.91	111.06	80.89	67.84	41.02	40.25	872736693	872736693	872736693	872736693	666761616	3120789333	2634930631	1189553850	1009280781	239
Chronic kidney disease due to other and unspecified causes	Non-communicable diseases	Diabetes and kidney diseases	Chronic kidney disease	Chronic kidney disease due to other and unspecified causes	4	YLLs	133.08	138.60	133.08	111.30	127.77	147.07	73.08	35.71	31.18	113.32	129.76	113.32	95.70	105.86	130.88	83.45	58.44	55.19	872736693	872736693	872736693	872736693	666761616	3120789333	2634930631	1189553850	1009280781	240
Acute glomerulonephritis	Non-communicable diseases	Diabetes and kidney diseases	Acute glomerulonephritis		3	YLLs	3.51	9.10	3.51	4.21	5.60	2.20	6.79	0.35	0.34	3.30	7.72	3.30	3.67	4.92	1.90	7.83	0.56	0.57	872736693	872736693	872736693	872736693	666761616	3120789333	2634930631	1189553850	1009280781	241
Skin and subcutaneous diseases	Non-communicable diseases	Skin and subcutaneous diseases			2	YLLs	54.93	61.07	54.93	61.76	56.54	47.67	21.67	16.68	15.58	48.13	56.62	48.13	49.29	45.51	39.94	23.98	27.89	27.68	872736693	872736693	872736693	872736693	666761616	3120789333	2634930631	1189553850	1009280781	242
Bacterial skin diseases	Non-communicable diseases	Skin and subcutaneous diseases	Bacterial skin diseases		3	YLLs	48.90	54.48	48.90	54.52	48.75	41.91	16.06	12.23	11.73	44.07	52.25	44.07	45.32	41.29	35.62	17.70	20.19	20.50	872736693	872736693	872736693	872736693	666761616	3120789333	2634930631	1189553850	1009280781	248
Cellulitis	Non-communicable diseases	Skin and subcutaneous diseases	Bacterial skin diseases	Cellulitis	4	YLLs	7.33	4.84	7.33	7.64	6.13	7.31	4.90	5.25	5.13	6.11	4.93	6.11	5.78	4.87	6.27	5.61	8.69	8.90	872736693	872736693	872736693	872736693	666761616	3120789333	2634930631	1189553850	1009280781	249
Pyoderma	Non-communicable diseases	Skin and subcutaneous diseases	Bacterial skin diseases	Pyoderma	4	YLLs	41.57	49.64	41.57	46.88	42.62	34.59	11.16	6.97	6.60	37.95	47.32	37.95	39.54	36.43	29.35	12.09	11.50	11.60	872736693	872736693	872736693	872736693	666761616	3120789333	2634930631	1189553850	1009280781	250
Decubitus ulcer	Non-communicable diseases	Skin and subcutaneous diseases	Decubitus ulcer		3	YLLs	4.82	5.44	4.82	5.89	6.50	4.60	4.28	3.16	2.73	2.96	3.32	2.96	2.84	3.17	3.25	4.89	5.81	5.37	872736693	872736693	872736693	872736693	666761616	3120789333	2634930631	1189553850	1009280781	258
Other skin and subcutaneous diseases	Non-communicable diseases	Skin and subcutaneous diseases	Other skin and subcutaneous diseases		3	YLLs	1.21	1.16	1.21	1.36	1.30	1.16	1.34	1.29	1.11	1.10	1.04	1.10	1.13	1.05	1.07	1.39	1.89	1.80	872736693	872736693	872736693	872736693	666761616	3120789333	2634930631	1189553850	1009280781	259
Musculoskeletal disorders	Non-communicable diseases	Musculoskeletal disorders			2	YLLs	48.00	59.52	48.00	38.54	42.64	48.45	32.01	29.07	29.32	31.84	38.17	31.84	24.37	26.40	37.20	36.32	45.32	47.74	872736693	872736693	872736693	872736693	666761616	3120789333	2634930631	1189553850	1009280781	270
Rheumatoid arthritis	Non-communicable diseases	Musculoskeletal disorders	Rheumatoid arthritis		3	YLLs	19.47	34.80	19.47	14.67	17.87	18.68	8.40	6.44	6.47	11.45	20.41	11.45	6.70	8.34	12.73	10.29	11.66	12.34	872736693	872736693	872736693	872736693	666761616	3120789333	2634930631	1189553850	1009280781	271
Other musculoskeletal disorders	Non-communicable diseases	Musculoskeletal disorders	Other musculoskeletal disorders		3	YLLs	28.53	24.72	28.53	23.87	24.77	29.77	23.61	22.63	22.85	20.38	17.76	20.38	17.68	18.06	24.47	26.03	33.65	35.40	872736693	872736693	872736693	872736693	666761616	3120789333	2634930631	1189553850	1009280781	276
Other non-communicable diseases	Non-communicable diseases	Other non-communicable diseases			2	YLLs	1550.19	2069.51	1443.29	1649.85	1758.06	1089.30	676.43	464.81	443.03	2213.17	3016.03	2043.51	2355.83	2482.94	1070.13	518.97	376.47	371.16	872736693	872736693	872736693	872736693	666761616	3120789333	2634930631	1189553850	1009280781	277
Congenital birth defects	Non-communicable diseases	Other non-communicable diseases	Congenital birth defects		3	YLLs	1105.01	1476.34	998.11	1118.12	1183.60	778.80	530.60	275.39	248.53	1726.14	2319.51	1556.47	1789.20	1880.40	786.33	372.86	155.95	140.91	872736693	872736693	872736693	872736693	666761616	3120789333	2634930631	1189553850	1009280781	278
Neural tube defects	Non-communicable diseases	Other non-communicable diseases	Congenital birth defects	Neural tube defects	4	YLLs	278.21	278.21	171.31	237.79	246.14	63.26	30.87	19.60	19.34	440.72	440.72	271.05	384.67	395.36	63.81	21.25	10.34	10.10	872736693	872736693	872736693	872736693	666761616	3120789333	2634930631	1189553850	1009280781	279
Congenital heart anomalies	Non-communicable diseases	Other non-communicable diseases	Congenital birth defects	Congenital heart anomalies	4	YLLs	390.39	607.27	390.39	408.68	438.17	350.05	282.21	96.91	86.08	602.64	949.40	602.64	647.84	689.63	354.60	199.06	55.78	49.60	872736693	872736693	872736693	872736693	666761616	3120789333	2634930631	1189553850	1009280781	280
Orofacial clefts	Non-communicable diseases	Other non-communicable diseases	Congenital birth defects	Orofacial clefts	4	YLLs	11.71	20.50	11.71	14.89	17.54	3.46	1.77	0.10	0.06	18.67	32.69	18.67	24.42	28.59	3.46	1.21	0.05	0.03	872736693	872736693	872736693	872736693	666761616	3120789333	2634930631	1189553850	1009280781	281
Down syndrome	Non-communicable diseases	Other non-communicable diseases	Congenital birth defects	Down syndrome	4	YLLs	37.48	50.13	37.48	44.98	49.11	23.49	24.26	17.38	15.76	56.57	76.83	56.57	69.41	75.25	23.81	18.45	14.25	13.79	872736693	872736693	872736693	872736693	666761616	3120789333	2634930631	1189553850	1009280781	282
Other chromosomal abnormalities	Non-communicable diseases	Other non-communicable diseases	Congenital birth defects	Other chromosomal abnormalities	4	YLLs	23.83	26.59	23.83	25.66	24.98	22.06	16.57	38.51	39.25	37.41	41.98	37.41	41.45	40.08	22.16	11.58	20.36	20.55	872736693	872736693	872736693	872736693	666761616	3120789333	2634930631	1189553850	1009280781	285
Congenital musculoskeletal and limb anomalies	Non-communicable diseases	Other non-communicable diseases	Congenital birth defects	Congenital musculoskeletal and limb anomalies	4	YLLs	18.61	24.82	18.61	19.98	21.39	15.51	7.72	7.93	7.94	28.87	38.67	28.87	31.87	33.84	15.67	5.48	4.37	4.35	872736693	872736693	872736693	872736693	666761616	3120789333	2634930631	1189553850	1009280781	286
Urogenital congenital anomalies	Non-communicable diseases	Other non-communicable diseases	Congenital birth defects	Urogenital congenital anomalies	4	YLLs	22.79	32.17	22.79	24.76	27.07	17.77	10.42	10.80	9.92	34.79	50.24	34.79	38.81	42.19	17.74	7.61	5.80	5.28	872736693	872736693	872736693	872736693	666761616	3120789333	2634930631	1189553850	1009280781	287
Digestive congenital anomalies	Non-communicable diseases	Other non-communicable diseases	Congenital birth defects	Digestive congenital anomalies	4	YLLs	94.02	138.92	94.02	108.26	110.44	70.42	48.93	18.40	17.02	149.10	220.54	149.10	175.92	178.28	70.51	33.68	9.50	8.71	872736693	872736693	872736693	872736693	666761616	3120789333	2634930631	1189553850	1009280781	288
Other congenital birth defects	Non-communicable diseases	Other non-communicable diseases	Congenital birth defects	Other congenital birth defects	4	YLLs	227.97	297.73	227.97	233.11	248.75	212.80	107.85	65.76	53.15	357.38	468.45	357.38	374.80	397.18	214.56	74.55	35.51	28.49	872736693	872736693	872736693	872736693	666761616	3120789333	2634930631	1189553850	1009280781	289
Urinary diseases and male infertility	Non-communicable diseases	Other non-communicable diseases	Urinary diseases and male infertility		3	YLLs	144.30	152.34	144.30	147.76	153.06	128.91	46.96	35.58	33.28	115.46	134.33	115.46	108.43	110.68	106.60	53.55	64.81	64.33	872736693	872736693	872736693	872736693	666761616	3120789333	2634930631	1189553850	1009280781	290
Urinary tract infections	Non-communicable diseases	Other non-communicable diseases	Urinary diseases and male infertility	Urinary tract infections	4	YLLs	85.02	67.56	85.02	67.46	66.95	96.70	34.80	30.64	28.41	65.33	57.48	65.33	49.72	47.45	79.79	39.23	56.84	56.22	872736693	872736693	872736693	872736693	666761616	3120789333	2634930631	1189553850	1009280781	291
Urolithiasis	Non-communicable diseases	Other non-communicable diseases	Urinary diseases and male infertility	Urolithiasis	4	YLLs	2.96	4.06	2.96	2.33	2.66	3.62	3.81	1.58	1.54	1.88	2.58	1.88	1.16	1.39	2.81	4.68	2.83	2.87	872736693	872736693	872736693	872736693	666761616	3120789333	2634930631	1189553850	1009280781	292
Other urinary diseases	Non-communicable diseases	Other non-communicable diseases	Urinary diseases and male infertility	Other urinary diseases	4	YLLs	56.32	80.72	56.32	77.97	83.46	28.59	8.35	3.37	3.33	48.26	74.27	48.26	57.54	61.84	23.99	9.64	5.14	5.24	872736693	872736693	872736693	872736693	666761616	3120789333	2634930631	1189553850	1009280781	295
Gynecological diseases	Non-communicable diseases	Other non-communicable diseases	Gynecological diseases		3	YLLs	7.97	12.76	7.97	7.89	8.51	6.55	1.59	0.78	0.79	5.87	9.67	5.87	5.88	6.43	6.00	1.91	0.98	1.00	872736693	872736693	872736693	872736693	666761616	3120789333	2634930631	1189553850	1009280781	296
Uterine fibroids	Non-communicable diseases	Other non-communicable diseases	Gynecological diseases	Uterine fibroids	4	YLLs	1.97	2.18	1.97	2.21	2.06	1.42	0.72	0.30	0.31	1.33	1.53	1.33	1.51	1.41	1.18	0.91	0.33	0.33	872736693	872736693	872736693	872736693	666761616	3120789333	2634930631	1189553850	1009280781	297
Polycystic ovarian syndrome	Non-communicable diseases	Other non-communicable diseases	Gynecological diseases	Polycystic ovarian syndrome	4	YLLs	<0.01	0.01	<0.01	<0.01	<0.01	0.01	<0.01	<0.01	<0.01	<0.01	<0.01	<0.01	<0.01	<0.01	0.01	<0.01	<0.01	<0.01	872736693	872736693	872736693	872736693	666761616	3120789333	2634930631	1189553850	1009280781	298
Endometriosis	Non-communicable diseases	Other non-communicable diseases	Gynecological diseases	Endometriosis	4	YLLs	0.16	0.27	0.16	0.15	0.27	0.14	0.05	0.03	0.03	0.12	0.21	0.12	0.11	0.21	0.14	0.06	0.03	0.03	872736693	872736693	872736693	872736693	666761616	3120789333	2634930631	1189553850	1009280781	300
Genital prolapse	Non-communicable diseases	Other non-communicable diseases	Gynecological diseases	Genital prolapse	4	YLLs	0.47	0.91	0.47	0.50	0.57	0.38	0.08	0.03	0.03	0.30	0.59	0.30	0.28	0.34	0.29	0.09	0.06	0.07	872736693	872736693	872736693	872736693	666761616	3120789333	2634930631	1189553850	1009280781	301
Other gynecological diseases	Non-communicable diseases	Other non-communicable diseases	Gynecological diseases	Other gynecological diseases	4	YLLs	5.35	9.40	5.35	5.03	5.60	4.60	0.73	0.42	0.42	4.11	7.33	4.11	3.97	4.47	4.38	0.85	0.56	0.58	872736693	872736693	872736693	872736693	666761616	3120789333	2634930631	1189553850	1009280781	303
Hemoglobinopathies and hemolytic anemias	Non-communicable diseases	Other non-communicable diseases	Hemoglobinopathies and hemolytic anemias		3	YLLs	155.47	247.33	155.47	219.35	247.25	69.60	25.13	16.04	14.61	179.13	293.57	179.13	245.88	266.77	69.17	24.13	21.06	20.72	872736693	872736693	872736693	872736693	666761616	3120789333	2634930631	1189553850	1009280781	304
Thalassemias	Non-communicable diseases	Other non-communicable diseases	Hemoglobinopathies and hemolytic anemias	Thalassemias	4	YLLs	6.28	13.38	6.28	3.15	3.74	11.36	6.99	1.95	1.87	9.50	20.75	9.50	4.91	5.78	12.05	5.04	1.30	1.28	872736693	872736693	872736693	872736693	666761616	3120789333	2634930631	1189553850	1009280781	305
Sickle cell disorders	Non-communicable diseases	Other non-communicable diseases	Hemoglobinopathies and hemolytic anemias	Sickle cell disorders	4	YLLs	110.44	182.35	110.44	161.33	173.15	35.30	4.72	3.38	2.07	142.98	237.89	142.98	212.54	223.11	37.49	3.96	2.74	1.63	872736693	872736693	872736693	872736693	666761616	3120789333	2634930631	1189553850	1009280781	307
G6PD deficiency	Non-communicable diseases	Other non-communicable diseases	Hemoglobinopathies and hemolytic anemias	G6PD deficiency	4	YLLs	20.14	26.86	20.14	28.30	36.46	10.72	5.99	3.29	3.13	15.66	20.53	15.66	17.94	23.74	10.39	6.33	3.51	3.35	872736693	872736693	872736693	872736693	666761616	3120789333	2634930631	1189553850	1009280781	309
Other hemoglobinopathies and hemolytic anemias	Non-communicable diseases	Other non-communicable diseases	Hemoglobinopathies and hemolytic anemias	Other hemoglobinopathies and hemolytic anemias	4	YLLs	18.61	24.74	18.61	26.58	33.89	12.22	7.42	7.42	7.55	10.99	14.40	10.99	10.50	14.14	9.25	8.79	13.52	14.46	872736693	872736693	872736693	872736693	666761616	3120789333	2634930631	1189553850	1009280781	311
Endocrine, metabolic, blood, and immune disorders	Non-communicable diseases	Other non-communicable diseases	Endocrine, metabolic, blood, and immune disorders		3	YLLs	53.21	46.46	53.21	62.34	65.00	47.39	54.71	90.21	95.22	53.04	46.09	53.04	52.46	55.52	44.19	54.42	110.20	119.12	872736693	872736693	872736693	872736693	666761616	3120789333	2634930631	1189553850	1009280781	312
Sudden infant death syndrome	Non-communicable diseases	Other non-communicable diseases	Sudden infant death syndrome		3	YLLs	84.23	134.28	84.23	94.38	100.65	58.04	17.44	46.80	50.59	133.52	212.87	133.52	153.96	163.14	57.84	12.10	23.46	25.08	872736693	872736693	872736693	872736693	666761616	3120789333	2634930631	1189553850	1009280781	319
Injuries	Injuries				1	YLLs	3353.34	4157.47	2974.73	2904.02	3191.77	2880.35	2507.39	1478.42	1361.04	3344.77	4184.34	2888.13	2860.06	3107.45	2822.96	2544.15	1577.42	1452.99	872736693	872736693	872736693	872736693	666761616	3120789333	2634930631	1189553850	1009280781	320
Transport injuries	Injuries	Transport injuries			2	YLLs	937.50	1156.68	937.50	967.64	1101.27	872.64	813.59	454.22	385.56	885.38	1114.86	885.38	929.86	1042.31	870.35	846.96	443.37	369.84	872736693	872736693	872736693	872736693	666761616	3120789333	2634930631	1189553850	1009280781	321
Road injuries	Injuries	Transport injuries	Road injuries		3	YLLs	862.79	1057.95	862.79	906.43	1028.37	793.64	776.33	426.98	358.86	816.05	1018.12	816.05	867.57	970.98	791.84	807.71	415.69	343.13	872736693	872736693	872736693	872736693	666761616	3120789333	2634930631	1189553850	1009280781	322
Pedestrian road injuries	Injuries	Transport injuries	Road injuries	Pedestrian road injuries	4	YLLs	326.82	450.30	326.82	342.90	422.35	272.90	318.73	79.59	63.95	316.43	439.22	316.43	327.75	398.50	265.56	334.19	83.11	66.42	872736693	872736693	872736693	872736693	666761616	3120789333	2634930631	1189553850	1009280781	323
Cyclist road injuries	Injuries	Transport injuries	Road injuries	Cyclist road injuries	4	YLLs	40.31	57.68	40.31	37.10	41.98	40.71	39.86	15.86	13.91	35.93	52.71	35.93	33.47	37.16	39.66	43.59	17.15	14.96	872736693	872736693	872736693	872736693	666761616	3120789333	2634930631	1189553850	1009280781	324
Motorcyclist road injuries	Injuries	Transport injuries	Road injuries	Motorcyclist road injuries	4	YLLs	131.91	184.11	131.91	85.63	94.19	185.78	151.81	58.75	54.82	117.18	163.18	117.18	84.12	89.58	190.62	157.91	56.26	51.69	872736693	872736693	872736693	872736693	666761616	3120789333	2634930631	1189553850	1009280781	325
Motor vehicle road injuries	Injuries	Transport injuries	Road injuries	Motor vehicle road injuries	4	YLLs	355.24	357.57	355.24	432.13	459.69	286.63	259.05	270.35	224.11	338.28	354.31	338.28	413.50	435.96	288.55	264.95	256.80	208.10	872736693	872736693	872736693	872736693	666761616	3120789333	2634930631	1189553850	1009280781	326
Other road injuries	Injuries	Transport injuries	Road injuries	Other road injuries	4	YLLs	8.51	8.29	8.51	8.68	10.16	7.62	6.88	2.45	2.07	8.24	8.70	8.24	8.73	9.79	7.45	7.07	2.38	1.96	872736693	872736693	872736693	872736693	666761616	3120789333	2634930631	1189553850	1009280781	327
Other transport injuries	Injuries	Transport injuries	Other transport injuries		3	YLLs	74.72	98.72	74.72	61.21	72.90	79.00	37.26	27.23	26.71	69.33	96.74	69.33	62.29	71.33	78.52	39.25	27.68	26.71	872736693	872736693	872736693	872736693	666761616	3120789333	2634930631	1189553850	1009280781	328
Unintentional injuries	Injuries	Unintentional injuries			2	YLLs	1586.94	1723.57	1208.33	1138.28	1208.86	1178.90	815.22	372.31	316.52	1728.21	1895.10	1271.57	1216.36	1268.14	1106.16	792.45	448.30	400.57	872736693	872736693	872736693	872736693	666761616	3120789333	2634930631	1189553850	1009280781	329
Falls	Injuries	Unintentional injuries	Falls		3	YLLs	365.19	365.19	281.33	196.06	219.44	338.84	174.33	107.55	95.04	291.43	291.43	215.06	133.30	154.90	273.82	190.51	170.50	163.05	872736693	872736693	872736693	872736693	666761616	3120789333	2634930631	1189553850	1009280781	330
Drowning	Injuries	Unintentional injuries	Drowning		3	YLLs	400.92	400.92	261.33	232.60	256.08	266.75	218.78	64.20	53.76	550.34	550.34	334.14	303.55	327.43	274.99	189.75	61.56	51.76	872736693	872736693	872736693	872736693	666761616	3120789333	2634930631	1189553850	1009280781	331
Fire, heat, and hot substances	Injuries	Unintentional injuries	Fire, heat, and hot substances		3	YLLs	166.78	166.78	115.66	134.02	137.09	88.54	44.59	30.67	26.34	188.74	188.74	127.12	143.33	144.99	87.76	44.35	33.86	29.84	872736693	872736693	872736693	872736693	666761616	3120789333	2634930631	1189553850	1009280781	332
Poisonings	Injuries	Unintentional injuries	Poisonings		3	YLLs	50.52	67.93	50.52	64.15	67.53	33.26	58.58	15.71	14.32	58.83	81.77	58.83	71.58	74.53	33.54	59.73	15.60	13.96	872736693	872736693	872736693	872736693	666761616	3120789333	2634930631	1189553850	1009280781	333
Poisoning by carbon monoxide	Injuries	Unintentional injuries	Poisonings	Poisoning by carbon monoxide	4	YLLs	11.97	14.78	11.97	14.80	14.75	10.74	33.92	8.95	7.97	11.63	13.26	11.63	13.61	13.30	10.63	35.03	9.21	8.02	872736693	872736693	872736693	872736693	666761616	3120789333	2634930631	1189553850	1009280781	334
Poisoning by other means	Injuries	Unintentional injuries	Poisonings	Poisoning by other means	4	YLLs	38.55	53.15	38.55	49.35	52.78	22.52	24.66	6.76	6.36	47.19	68.51	47.19	57.97	61.23	22.91	24.70	6.38	5.94	872736693	872736693	872736693	872736693	666761616	3120789333	2634930631	1189553850	1009280781	335
Exposure to mechanical forces	Injuries	Unintentional injuries	Exposure to mechanical forces		3	YLLs	116.04	168.54	116.04	141.04	148.44	81.44	89.38	33.69	27.12	121.06	177.74	121.06	146.76	151.16	80.20	91.88	35.79	29.27	872736693	872736693	872736693	872736693	666761616	3120789333	2634930631	1189553850	1009280781	336
Unintentional firearm injuries	Injuries	Unintentional injuries	Exposure to mechanical forces	Unintentional firearm injuries	4	YLLs	24.45	32.57	24.45	36.14	34.63	11.56	16.28	8.19	6.84	24.05	33.00	24.05	35.06	32.83	11.50	15.96	7.92	6.55	872736693	872736693	872736693	872736693	666761616	3120789333	2634930631	1189553850	1009280781	337
Other exposure to mechanical forces	Injuries	Unintentional injuries	Exposure to mechanical forces	Other exposure to mechanical forces	4	YLLs	91.59	135.97	91.59	104.90	113.81	69.88	73.10	25.50	20.29	97.01	144.74	97.01	111.71	118.33	68.70	75.92	27.87	22.71	872736693	872736693	872736693	872736693	666761616	3120789333	2634930631	1189553850	1009280781	338
Adverse effects of medical treatment	Injuries	Unintentional injuries	Adverse effects of medical treatment		3	YLLs	96.23	116.42	96.23	96.07	94.30	87.82	31.07	28.53	22.66	96.35	121.50	96.35	101.83	95.94	79.44	30.41	36.66	31.84	872736693	872736693	872736693	872736693	666761616	3120789333	2634930631	1189553850	1009280781	339
Animal contact	Injuries	Unintentional injuries	Animal contact		3	YLLs	171.13	171.13	89.90	65.01	69.18	103.86	9.32	2.58	2.32	173.21	173.21	92.65	62.95	67.12	102.16	9.11	2.74	2.49	872736693	872736693	872736693	872736693	666761616	3120789333	2634930631	1189553850	1009280781	340
Venomous animal contact	Injuries	Unintentional injuries	Animal contact	Venomous animal contact	4	YLLs	149.75	149.75	76.08	47.17	49.92	96.14	5.26	1.08	0.92	148.60	148.60	76.50	42.86	45.73	94.55	5.14	1.21	1.08	872736693	872736693	872736693	872736693	666761616	3120789333	2634930631	1189553850	1009280781	341
Non-venomous animal contact	Injuries	Unintentional injuries	Animal contact	Non-venomous animal contact	4	YLLs	21.38	21.38	13.82	17.85	19.26	7.71	4.06	1.51	1.40	24.61	24.61	16.15	20.09	21.39	7.61	3.98	1.53	1.41	872736693	872736693	872736693	872736693	666761616	3120789333	2634930631	1189553850	1009280781	342
Foreign body	Injuries	Unintentional injuries	Foreign body		3	YLLs	84.49	98.21	84.49	105.34	92.65	69.14	103.42	59.93	58.14	113.39	137.38	113.39	142.82	123.53	67.57	85.37	59.28	58.30	872736693	872736693	872736693	872736693	666761616	3120789333	2634930631	1189553850	1009280781	343
Pulmonary aspiration and foreign body in airway	Injuries	Unintentional injuries	Foreign body	Pulmonary aspiration and foreign body in airway	4	YLLs	79.22	91.49	79.22	99.64	87.38	63.76	97.62	57.47	56.68	106.97	129.17	106.97	135.50	117.02	62.30	79.95	56.80	56.74	872736693	872736693	872736693	872736693	666761616	3120789333	2634930631	1189553850	1009280781	344
Foreign body in other body part	Injuries	Unintentional injuries	Foreign body	Foreign body in other body part	4	YLLs	5.27	6.73	5.27	5.71	5.27	5.38	5.80	2.46	1.46	6.42	8.20	6.42	7.33	6.51	5.27	5.41	2.48	1.56	872736693	872736693	872736693	872736693	666761616	3120789333	2634930631	1189553850	1009280781	346
Environmental heat and cold exposure	Injuries	Unintentional injuries	Environmental heat and cold exposure		3	YLLs	48.21	48.21	32.38	31.04	31.74	29.93	20.63	10.78	9.06	44.89	44.89	29.96	29.17	29.25	26.85	24.25	14.34	12.35	872736693	872736693	872736693	872736693	666761616	3120789333	2634930631	1189553850	1009280781	347
Exposure to forces of nature	Injuries	Unintentional injuries	Exposure to forces of nature		3	YLLs	14.95	14.95	7.98	7.79	12.26	4.83	5.20	9.64	0.99	15.46	15.46	8.50	8.43	13.23	4.95	4.81	8.76	0.90	872736693	872736693	872736693	872736693	666761616	3120789333	2634930631	1189553850	1009280781	348
Other unintentional injuries	Injuries	Unintentional injuries	Other unintentional injuries		3	YLLs	72.49	105.28	72.49	65.16	80.15	74.51	59.90	9.03	6.76	74.51	112.65	74.51	72.64	86.05	74.88	62.28	9.22	6.79	872736693	872736693	872736693	872736693	666761616	3120789333	2634930631	1189553850	1009280781	349
Self-harm and interpersonal violence	Injuries	Self-harm and interpersonal violence			2	YLLs	828.89	1277.22	828.89	798.10	881.63	828.81	878.58	651.90	658.96	731.18	1174.38	731.18	713.83	797.01	846.45	904.74	685.76	682.58	872736693	872736693	872736693	872736693	666761616	3120789333	2634930631	1189553850	1009280781	350
Self-harm	Injuries	Self-harm and interpersonal violence	Self-harm		3	YLLs	415.52	420.86	415.52	334.72	377.83	487.63	332.63	487.20	502.54	331.64	330.29	331.64	243.82	283.59	492.16	371.94	540.77	548.69	872736693	872736693	872736693	872736693	666761616	3120789333	2634930631	1189553850	1009280781	351
Self-harm by firearm	Injuries	Self-harm and interpersonal violence	Self-harm	Self-harm by firearm	4	YLLs	28.27	35.55	28.27	27.86	31.44	25.98	17.48	89.96	104.87	22.57	28.41	22.57	20.87	24.14	26.41	18.62	98.87	113.27	872736693	872736693	872736693	872736693	666761616	3120789333	2634930631	1189553850	1009280781	352
Self-harm by other specified means	Injuries	Self-harm and interpersonal violence	Self-harm	Self-harm by other specified means	4	YLLs	387.25	385.31	387.25	306.87	346.39	461.65	315.15	397.24	397.66	309.07	301.87	309.07	222.95	259.45	465.75	353.33	441.90	435.42	872736693	872736693	872736693	872736693	666761616	3120789333	2634930631	1189553850	1009280781	353
Interpersonal violence	Injuries	Self-harm and interpersonal violence	Interpersonal violence		3	YLLs	257.13	225.08	257.13	289.46	317.47	198.88	434.36	145.37	152.24	235.74	209.84	235.74	278.49	306.75	203.74	435.25	128.88	130.14	872736693	872736693	872736693	872736693	666761616	3120789333	2634930631	1189553850	1009280781	354
Physical violence by firearm	Injuries	Self-harm and interpersonal violence	Interpersonal violence	Physical violence by firearm	4	YLLs	80.50	63.28	80.50	96.08	97.38	68.47	222.29	89.30	97.39	71.35	56.96	71.35	91.04	92.85	70.52	219.11	78.73	83.24	872736693	872736693	872736693	872736693	666761616	3120789333	2634930631	1189553850	1009280781	355
Physical violence by sharp object	Injuries	Self-harm and interpersonal violence	Interpersonal violence	Physical violence by sharp object	4	YLLs	58.63	33.33	58.63	66.62	71.81	50.77	84.04	22.09	20.49	51.44	29.85	51.44	61.83	66.94	51.67	87.68	21.40	19.26	872736693	872736693	872736693	872736693	666761616	3120789333	2634930631	1189553850	1009280781	356
Physical violence by other means	Injuries	Self-harm and interpersonal violence	Interpersonal violence	Physical violence by other means	4	YLLs	118.00	128.47	118.00	126.76	148.28	79.64	128.03	33.98	34.37	112.95	123.03	112.95	125.62	146.95	81.55	128.46	28.75	27.65	872736693	872736693	872736693	872736693	666761616	3120789333	2634930631	1189553850	1009280781	358
Conflict and terrorism	Injuries	Self-harm and interpersonal violence	Conflict and terrorism		3	YLLs	137.26	553.43	137.26	154.31	168.19	126.78	103.46	15.83	0.22	146.20	564.81	146.20	171.98	188.49	134.37	89.46	12.85	0.17	872736693	872736693	872736693	872736693	666761616	3120789333	2634930631	1189553850	1009280781	359
Executions and police conflict	Injuries	Self-harm and interpersonal violence	Executions and police conflict		3	YLLs	18.99	77.85	18.99	19.61	18.14	15.53	8.14	3.50	3.96	17.61	69.44	17.61	19.55	18.18	16.17	8.09	3.26	3.58	872736693	872736693	872736693	872736693	666761616	3120789333	2634930631	1189553850	1009280781	360

## Sheet: YLDs
							Age-Standardized Rate (per 100,000)									Crude Rate (per 100,000)									Population
Cause	Level 1 Cause	Level 2 Cause	Level 3 Cause	Level 4 Cause	Cause Level	Measure	Poorest Billion, Selective Ecological Approach	Poorest Billion, Full Ecological Approach	Poorest Billion, Aggregation Approach	Poorest Billion, Country Aggregation Approach	Low-income Countries	Lower-middle-income Countries	Upper-middle-income Countries	High-income Countries	High-income Regions	Poorest Billion, Selective Ecological Approach	Poorest Billion, Full Ecological Approach	Poorest Billion, Aggregation Approach	Poorest Billion, Country Aggregation Approach	Low-income Countries	Lower-middle-income Countries	Upper-middle-income Countries	High-income Countries	High-income Regions	Poorest Billion, Selective Ecological Approach	Poorest Billion, Full Ecological Approach	Poorest Billion, Aggregation Approach	Poorest Billion, Country Aggregation Approach	Low-income Countries	Lower-middle-income Countries	Upper-middle-income Countries	High-income Countries	High-income Regions	order
All causes					0	YLDs	12980.63	13020.21	11870.21	11910.74	11948.10	11547.77	9883.46	10914.72	10947.19	11179.27	11315.60	9976.01	9638.23	9698.78	10616.66	11060.13	13664.77	13841.94	872736693	872736693	872736693	872736693	666761616	3120789333	2634930631	1189553850	1009280781	1
Communicable, maternal, neonatal, and nutritional diseases	Communicable, maternal, neonatal, and nutritional diseases				1	YLDs	3412.91	3462.22	2422.63	2649.42	2555.99	2046.70	1065.15	685.53	665.75	3696.14	3754.63	2597.27	2766.78	2680.86	2071.98	1032.24	634.61	615.13	872736693	872736693	872736693	872736693	666761616	3120789333	2634930631	1189553850	1009280781	2
HIV/AIDS and sexually transmitted infections	Communicable, maternal, neonatal, and nutritional diseases	HIV/AIDS and sexually transmitted infections			2	YLDs	188.57	188.43	154.97	261.85	211.54	66.50	58.20	29.20	30.15	155.89	155.78	127.58	209.74	172.94	66.48	65.55	34.03	35.24	872736693	872736693	872736693	872736693	666761616	3120789333	2634930631	1189553850	1009280781	3
HIV/AIDS	Communicable, maternal, neonatal, and nutritional diseases	HIV/AIDS and sexually transmitted infections	HIV/AIDS		3	YLDs	165.58	165.33	132.80	236.00	186.67	48.60	40.20	15.28	16.83	136.79	136.60	109.17	187.05	151.01	48.24	45.60	19.41	21.41	872736693	872736693	872736693	872736693	666761616	3120789333	2634930631	1189553850	1009280781	4
HIV/AIDS - Drug-susceptible Tuberculosis	Communicable, maternal, neonatal, and nutritional diseases	HIV/AIDS and sexually transmitted infections	HIV/AIDS	HIV/AIDS - Drug-susceptible Tuberculosis	4	YLDs	8.64	8.64	11.79	18.73	17.00	7.18	2.85	0.13	0.09	7.13	7.13	9.61	14.80	13.47	7.25	3.27	0.15	0.12	872736693	872736693	872736693	872736693	666761616	3120789333	2634930631	1189553850	1009280781	5
HIV/AIDS - Multidrug-resistant Tuberculosis without extensive drug resistance	Communicable, maternal, neonatal, and nutritional diseases	HIV/AIDS and sexually transmitted infections	HIV/AIDS	HIV/AIDS - Multidrug-resistant Tuberculosis without extensive drug resistance	4	YLDs	0.48	0.24	0.48	0.70	0.66	0.26	0.12	<0.01	<0.01	0.39	0.20	0.39	0.55	0.52	0.26	0.14	<0.01	<0.01	872736693	872736693	872736693	872736693	666761616	3120789333	2634930631	1189553850	1009280781	6
HIV/AIDS - Extensively drug-resistant Tuberculosis	Communicable, maternal, neonatal, and nutritional diseases	HIV/AIDS and sexually transmitted infections	HIV/AIDS	HIV/AIDS - Extensively drug-resistant Tuberculosis	4	YLDs	<0.01	<0.01	<0.01	<0.01	<0.01	<0.01	<0.01	<0.01	<0.01	<0.01	<0.01	<0.01	<0.01	<0.01	<0.01	<0.01	<0.01	<0.01	872736693	872736693	872736693	872736693	666761616	3120789333	2634930631	1189553850	1009280781	7
HIV/AIDS resulting in other diseases	Communicable, maternal, neonatal, and nutritional diseases	HIV/AIDS and sexually transmitted infections	HIV/AIDS	HIV/AIDS resulting in other diseases	4	YLDs	156.45	156.45	120.52	216.56	169.00	41.15	37.22	15.15	16.73	129.27	129.27	99.16	171.69	137.00	40.72	42.18	19.25	21.29	872736693	872736693	872736693	872736693	666761616	3120789333	2634930631	1189553850	1009280781	8
Sexually transmitted infections excluding HIV	Communicable, maternal, neonatal, and nutritional diseases	HIV/AIDS and sexually transmitted infections	Sexually transmitted infections excluding HIV		3	YLDs	22.99	23.10	22.17	25.85	24.87	17.90	18.00	13.92	13.32	19.10	19.19	18.41	22.69	21.93	18.24	19.95	14.62	13.83	872736693	872736693	872736693	872736693	666761616	3120789333	2634930631	1189553850	1009280781	9
Syphilis	Communicable, maternal, neonatal, and nutritional diseases	HIV/AIDS and sexually transmitted infections	Sexually transmitted infections excluding HIV	Syphilis	4	YLDs	0.73	0.73	0.62	0.75	0.80	0.46	1.32	0.78	0.79	0.52	0.52	0.44	0.51	0.55	0.39	1.63	1.14	1.19	872736693	872736693	872736693	872736693	666761616	3120789333	2634930631	1189553850	1009280781	10
Chlamydial infection	Communicable, maternal, neonatal, and nutritional diseases	HIV/AIDS and sexually transmitted infections	Sexually transmitted infections excluding HIV	Chlamydial infection	4	YLDs	4.57	4.57	4.14	4.58	4.56	3.77	4.48	3.15	2.96	3.88	3.88	3.50	4.18	4.18	3.92	4.83	2.98	2.71	872736693	872736693	872736693	872736693	666761616	3120789333	2634930631	1189553850	1009280781	11
Gonococcal infection	Communicable, maternal, neonatal, and nutritional diseases	HIV/AIDS and sexually transmitted infections	Sexually transmitted infections excluding HIV	Gonococcal infection	4	YLDs	2.74	2.74	3.07	3.16	3.02	3.01	2.00	1.54	1.35	2.45	2.45	2.75	3.17	3.03	3.24	2.00	1.34	1.14	872736693	872736693	872736693	872736693	666761616	3120789333	2634930631	1189553850	1009280781	12
Trichomoniasis	Communicable, maternal, neonatal, and nutritional diseases	HIV/AIDS and sexually transmitted infections	Sexually transmitted infections excluding HIV	Trichomoniasis	4	YLDs	5.35	5.35	4.96	6.43	5.96	2.94	2.80	2.42	2.40	4.44	4.44	4.09	5.66	5.28	2.95	3.17	2.61	2.54	872736693	872736693	872736693	872736693	666761616	3120789333	2634930631	1189553850	1009280781	13
Genital herpes	Communicable, maternal, neonatal, and nutritional diseases	HIV/AIDS and sexually transmitted infections	Sexually transmitted infections excluding HIV	Genital herpes	4	YLDs	4.21	4.21	3.99	5.18	4.92	2.81	3.13	2.80	2.84	3.25	3.25	3.06	3.95	3.79	2.64	3.70	3.48	3.53	872736693	872736693	872736693	872736693	666761616	3120789333	2634930631	1189553850	1009280781	14
Other sexually transmitted infections	Communicable, maternal, neonatal, and nutritional diseases	HIV/AIDS and sexually transmitted infections	Sexually transmitted infections excluding HIV	Other sexually transmitted infections	4	YLDs	5.39	5.50	5.39	5.76	5.62	4.90	4.27	3.23	2.97	4.57	4.66	4.57	5.22	5.11	5.10	4.61	3.08	2.73	872736693	872736693	872736693	872736693	666761616	3120789333	2634930631	1189553850	1009280781	15
Respiratory infections and tuberculosis	Communicable, maternal, neonatal, and nutritional diseases	Respiratory infections and tuberculosis			2	YLDs	202.76	202.75	180.84	170.38	176.33	186.69	134.64	125.82	129.41	191.14	191.13	176.13	166.28	173.01	181.56	131.47	113.15	115.38	872736693	872736693	872736693	872736693	666761616	3120789333	2634930631	1189553850	1009280781	16
Tuberculosis	Communicable, maternal, neonatal, and nutritional diseases	Respiratory infections and tuberculosis	Tuberculosis		3	YLDs	86.08	86.06	66.52	59.71	60.64	70.63	27.39	2.37	1.77	65.42	65.41	51.80	46.64	47.86	62.12	30.95	2.89	2.14	872736693	872736693	872736693	872736693	666761616	3120789333	2634930631	1189553850	1009280781	17
Latent tuberculosis infection	Communicable, maternal, neonatal, and nutritional diseases	Respiratory infections and tuberculosis	Tuberculosis	Latent tuberculosis infection	4	YLDs	0	0	0	0	0	0	0	0	0	0	0	0	0	0	0	0	0	0	872736693	872736693	872736693	872736693	666761616	3120789333	2634930631	1189553850	1009280781	18
Drug-susceptible tuberculosis	Communicable, maternal, neonatal, and nutritional diseases	Respiratory infections and tuberculosis	Tuberculosis	Drug-susceptible tuberculosis	4	YLDs	83.51	83.51	63.60	57.85	58.72	66.99	26.08	2.32	1.73	63.49	63.49	49.58	45.20	46.35	58.92	29.46	2.83	2.10	872736693	872736693	872736693	872736693	666761616	3120789333	2634930631	1189553850	1009280781	19
Multidrug-resistant tuberculosis without extensive drug resistance	Communicable, maternal, neonatal, and nutritional diseases	Respiratory infections and tuberculosis	Tuberculosis	Multidrug-resistant tuberculosis without extensive drug resistance	4	YLDs	2.50	2.50	2.85	1.83	1.89	3.50	1.19	0.05	0.03	1.88	1.88	2.17	1.43	1.49	3.09	1.34	0.06	0.04	872736693	872736693	872736693	872736693	666761616	3120789333	2634930631	1189553850	1009280781	20
Extensively drug-resistant tuberculosis	Communicable, maternal, neonatal, and nutritional diseases	Respiratory infections and tuberculosis	Tuberculosis	Extensively drug-resistant tuberculosis	4	YLDs	0.07	0.06	0.07	0.03	0.03	0.14	0.13	<0.01	<0.01	0.05	0.04	0.05	0.02	0.02	0.12	0.15	<0.01	<0.01	872736693	872736693	872736693	872736693	666761616	3120789333	2634930631	1189553850	1009280781	21
Lower respiratory infections	Communicable, maternal, neonatal, and nutritional diseases	Respiratory infections and tuberculosis	Lower respiratory infections		3	YLDs	12.44	12.44	11.18	9.85	10.41	13.02	5.49	3.66	3.05	13.16	13.16	11.68	9.65	10.42	13.25	4.65	3.58	3.20	872736693	872736693	872736693	872736693	666761616	3120789333	2634930631	1189553850	1009280781	22
Upper respiratory infections	Communicable, maternal, neonatal, and nutritional diseases	Respiratory infections and tuberculosis	Upper respiratory infections		3	YLDs	64.67	64.67	69.62	67.60	70.45	71.13	78.66	100.96	105.96	68.76	68.76	74.28	72.13	75.50	72.86	75.40	90.89	94.42	872736693	872736693	872736693	872736693	666761616	3120789333	2634930631	1189553850	1009280781	23
Otitis media	Communicable, maternal, neonatal, and nutritional diseases	Respiratory infections and tuberculosis	Otitis media		3	YLDs	39.57	39.57	33.51	33.22	34.82	31.92	23.09	18.83	18.64	43.79	43.79	38.37	37.86	39.23	33.34	20.47	15.79	15.62	872736693	872736693	872736693	872736693	666761616	3120789333	2634930631	1189553850	1009280781	24
Enteric infections	Communicable, maternal, neonatal, and nutritional diseases	Enteric infections			2	YLDs	287.92	287.97	226.32	223.73	230.56	199.29	93.14	68.35	58.09	287.41	287.45	227.05	229.07	236.73	193.20	83.68	63.20	55.42	872736693	872736693	872736693	872736693	666761616	3120789333	2634930631	1189553850	1009280781	25
Diarrheal diseases	Communicable, maternal, neonatal, and nutritional diseases	Enteric infections	Diarrheal diseases		3	YLDs	280.41	280.41	224.01	222.28	229.06	196.31	92.83	68.33	58.09	278.39	278.39	224.23	227.29	234.91	190.02	83.42	63.18	55.42	872736693	872736693	872736693	872736693	666761616	3120789333	2634930631	1189553850	1009280781	26
Typhoid and paratyphoid	Communicable, maternal, neonatal, and nutritional diseases	Enteric infections	Typhoid and paratyphoid		3	YLDs	7.37	7.37	2.19	1.27	1.36	2.91	0.30	0.02	<0.01	8.84	8.84	2.67	1.56	1.66	3.10	0.26	0.01	<0.01	872736693	872736693	872736693	872736693	666761616	3120789333	2634930631	1189553850	1009280781	27
Typhoid fever	Communicable, maternal, neonatal, and nutritional diseases	Enteric infections	Typhoid and paratyphoid	Typhoid fever	4	YLDs	6.95	6.95	2.05	1.22	1.32	2.66	0.27	0.02	<0.01	8.32	8.32	2.50	1.50	1.61	2.83	0.23	0.01	<0.01	872736693	872736693	872736693	872736693	666761616	3120789333	2634930631	1189553850	1009280781	28
Paratyphoid fever	Communicable, maternal, neonatal, and nutritional diseases	Enteric infections	Typhoid and paratyphoid	Paratyphoid fever	4	YLDs	0.42	0.42	0.15	0.05	0.04	0.25	0.03	<0.01	<0.01	0.52	0.52	0.18	0.06	0.05	0.27	0.02	<0.01	<0.01	872736693	872736693	872736693	872736693	666761616	3120789333	2634930631	1189553850	1009280781	29
Invasive Non-typhoidal Salmonella (iNTS)	Communicable, maternal, neonatal, and nutritional diseases	Enteric infections	Invasive Non-typhoidal Salmonella (iNTS)		3	YLDs	0.12	0.12	0.10	0.17	0.12	0.05	<0.01	<0.01	<0.01	0.15	0.15	0.12	0.20	0.14	0.05	<0.01	<0.01	<0.01	872736693	872736693	872736693	872736693	666761616	3120789333	2634930631	1189553850	1009280781	30
Other intestinal infectious diseases	Communicable, maternal, neonatal, and nutritional diseases	Enteric infections	Other intestinal infectious diseases		3	YLDs	0.02	0.07	0.02	0.02	0.02	0.03	<0.01	<0.01	<0.01	0.03	0.07	0.03	0.02	0.02	0.02	<0.01	<0.01	<0.01	872736693	872736693	872736693	872736693	666761616	3120789333	2634930631	1189553850	1009280781	31
Neglected tropical diseases and malaria	Communicable, maternal, neonatal, and nutritional diseases	Neglected tropical diseases and malaria			2	YLDs	773.72	791.09	460.09	692.85	661.44	210.67	104.32	14.12	12.34	713.71	737.91	426.42	610.63	587.13	206.05	114.95	17.82	15.80	872736693	872736693	872736693	872736693	666761616	3120789333	2634930631	1189553850	1009280781	32
Malaria	Communicable, maternal, neonatal, and nutritional diseases	Neglected tropical diseases and malaria	Malaria		3	YLDs	115.96	115.96	66.27	105.34	96.38	21.04	0.77	0.02	0.01	137.71	137.71	78.69	123.94	113.64	22.15	0.69	0.02	0.01	872736693	872736693	872736693	872736693	666761616	3120789333	2634930631	1189553850	1009280781	33
Chagas disease	Communicable, maternal, neonatal, and nutritional diseases	Neglected tropical diseases and malaria	Chagas disease		3	YLDs	0.22	2.49	0.22	0	0	0.20	1.48	0.35	0.18	0.13	1.20	0.13	0	0	0.16	1.75	0.51	0.26	872736693	872736693	872736693	872736693	666761616	3120789333	2634930631	1189553850	1009280781	34
Leishmaniasis	Communicable, maternal, neonatal, and nutritional diseases	Neglected tropical diseases and malaria	Leishmaniasis		3	YLDs	34.29	34.29	7.51	1.87	27.94	3.31	0.61	0.03	<0.01	28.10	28.10	6.17	1.28	22.91	3.08	0.57	0.02	<0.01	872736693	872736693	872736693	872736693	666761616	3120789333	2634930631	1189553850	1009280781	35
Visceral leishmaniasis	Communicable, maternal, neonatal, and nutritional diseases	Neglected tropical diseases and malaria	Leishmaniasis	Visceral leishmaniasis	4	YLDs	0.07	0.07	0.03	0.05	0.05	<0.01	<0.01	<0.01	<0.01	0.08	0.08	0.04	0.06	0.06	<0.01	<0.01	<0.01	<0.01	872736693	872736693	872736693	872736693	666761616	3120789333	2634930631	1189553850	1009280781	36
Cutaneous and mucocutaneous leishmaniasis	Communicable, maternal, neonatal, and nutritional diseases	Neglected tropical diseases and malaria	Leishmaniasis	Cutaneous and mucocutaneous leishmaniasis	4	YLDs	34.23	34.23	7.48	1.82	27.89	3.31	0.61	0.03	<0.01	28.02	28.02	6.13	1.23	22.85	3.07	0.57	0.02	<0.01	872736693	872736693	872736693	872736693	666761616	3120789333	2634930631	1189553850	1009280781	37
African trypanosomiasis	Communicable, maternal, neonatal, and nutritional diseases	Neglected tropical diseases and malaria	African trypanosomiasis		3	YLDs	0.15	0.15	0.11	0.17	0.22	<0.01	<0.01	0	0	0.14	0.14	0.10	0.15	0.19	<0.01	<0.01	0	0	872736693	872736693	872736693	872736693	666761616	3120789333	2634930631	1189553850	1009280781	38
Schistosomiasis	Communicable, maternal, neonatal, and nutritional diseases	Neglected tropical diseases and malaria	Schistosomiasis		3	YLDs	105.49	105.49	64.34	111.04	101.30	12.39	5.30	0.12	0	86.02	86.02	52.24	88.04	81.31	12.32	6.08	0.13	0	872736693	872736693	872736693	872736693	666761616	3120789333	2634930631	1189553850	1009280781	39
Cysticercosis	Communicable, maternal, neonatal, and nutritional diseases	Neglected tropical diseases and malaria	Cysticercosis		3	YLDs	22.59	22.59	31.53	35.41	39.73	23.20	19.45	8.50	7.49	16.36	16.36	23.03	25.19	28.50	20.46	22.72	11.60	10.33	872736693	872736693	872736693	872736693	666761616	3120789333	2634930631	1189553850	1009280781	40
Cystic echinococcosis	Communicable, maternal, neonatal, and nutritional diseases	Neglected tropical diseases and malaria	Cystic echinococcosis		3	YLDs	1.41	1.41	0.32	0.37	0.28	0.87	0.63	0.16	0.09	1.12	1.12	0.27	0.32	0.26	0.84	0.69	0.19	0.11	872736693	872736693	872736693	872736693	666761616	3120789333	2634930631	1189553850	1009280781	41
Lymphatic filariasis	Communicable, maternal, neonatal, and nutritional diseases	Neglected tropical diseases and malaria	Lymphatic filariasis		3	YLDs	101.62	101.62	59.72	122.52	74.22	31.82	0.18	<0.01	<0.01	81.32	81.32	49.36	95.95	58.39	30.99	0.19	<0.01	<0.01	872736693	872736693	872736693	872736693	666761616	3120789333	2634930631	1189553850	1009280781	42
Onchocerciasis	Communicable, maternal, neonatal, and nutritional diseases	Neglected tropical diseases and malaria	Onchocerciasis		3	YLDs	182.56	182.56	108.19	189.22	187.94	11.24	0.11	0	0	153.44	153.44	90.83	147.59	149.69	10.96	0.11	0	0	872736693	872736693	872736693	872736693	666761616	3120789333	2634930631	1189553850	1009280781	43
Trachoma	Communicable, maternal, neonatal, and nutritional diseases	Neglected tropical diseases and malaria	Trachoma		3	YLDs	18.30	18.30	13.47	14.49	15.83	10.47	1.33	0.03	0.01	10.58	10.58	7.68	6.00	6.81	6.91	1.54	0.06	0.03	872736693	872736693	872736693	872736693	666761616	3120789333	2634930631	1189553850	1009280781	44
Dengue	Communicable, maternal, neonatal, and nutritional diseases	Neglected tropical diseases and malaria	Dengue		3	YLDs	15.61	7.39	15.61	6.60	5.42	26.72	5.48	0.71	0.20	15.37	7.83	15.37	6.79	5.51	26.82	5.19	0.68	0.19	872736693	872736693	872736693	872736693	666761616	3120789333	2634930631	1189553850	1009280781	45
Yellow fever	Communicable, maternal, neonatal, and nutritional diseases	Neglected tropical diseases and malaria	Yellow fever		3	YLDs	<0.01	<0.01	<0.01	<0.01	<0.01	<0.01	<0.01	<0.01	0	<0.01	<0.01	<0.01	<0.01	<0.01	<0.01	<0.01	<0.01	0	872736693	872736693	872736693	872736693	666761616	3120789333	2634930631	1189553850	1009280781	46
Rabies	Communicable, maternal, neonatal, and nutritional diseases	Neglected tropical diseases and malaria	Rabies		3	YLDs	<0.01	<0.01	<0.01	<0.01	<0.01	<0.01	<0.01	<0.01	<0.01	<0.01	<0.01	<0.01	<0.01	<0.01	<0.01	<0.01	<0.01	<0.01	872736693	872736693	872736693	872736693	666761616	3120789333	2634930631	1189553850	1009280781	47
Intestinal nematode infections	Communicable, maternal, neonatal, and nutritional diseases	Neglected tropical diseases and malaria	Intestinal nematode infections		3	YLDs	134.58	134.58	54.13	67.10	76.18	29.20	8.17	0.16	0.05	134.38	134.38	54.96	66.99	75.80	30.10	8.03	0.15	0.05	872736693	872736693	872736693	872736693	666761616	3120789333	2634930631	1189553850	1009280781	48
Ascariasis	Communicable, maternal, neonatal, and nutritional diseases	Neglected tropical diseases and malaria	Intestinal nematode infections	Ascariasis	4	YLDs	50.07	50.07	13.89	12.08	10.23	15.16	1.63	0.01	<0.01	53.56	53.56	15.24	13.11	11.33	15.70	1.43	0.01	<0.01	872736693	872736693	872736693	872736693	666761616	3120789333	2634930631	1189553850	1009280781	49
Trichuriasis	Communicable, maternal, neonatal, and nutritional diseases	Neglected tropical diseases and malaria	Intestinal nematode infections	Trichuriasis	4	YLDs	15.75	15.75	4.59	5.43	5.66	4.01	1.66	<0.01	<0.01	14.38	14.38	4.56	5.65	5.94	4.21	1.57	<0.01	<0.01	872736693	872736693	872736693	872736693	666761616	3120789333	2634930631	1189553850	1009280781	50
Hookworm disease	Communicable, maternal, neonatal, and nutritional diseases	Neglected tropical diseases and malaria	Intestinal nematode infections	Hookworm disease	4	YLDs	68.76	68.76	35.65	49.59	60.29	10.03	4.88	0.14	0.05	66.44	66.44	35.16	48.22	58.53	10.19	5.03	0.14	0.05	872736693	872736693	872736693	872736693	666761616	3120789333	2634930631	1189553850	1009280781	51
Food-borne trematodiases	Communicable, maternal, neonatal, and nutritional diseases	Neglected tropical diseases and malaria	Food-borne trematodiases		3	YLDs	1.19	1.19	1.19	0	0	6.35	54.04	3.23	3.88	0.89	0.89	0.89	0	0	6.16	61.15	3.76	4.43	872736693	872736693	872736693	872736693	666761616	3120789333	2634930631	1189553850	1009280781	52
Leprosy	Communicable, maternal, neonatal, and nutritional diseases	Neglected tropical diseases and malaria	Leprosy		3	YLDs	3.39	3.39	1.12	1.32	1.56	0.79	0.19	<0.01	<0.01	2.18	2.18	0.73	0.71	0.85	0.63	0.23	<0.01	<0.01	872736693	872736693	872736693	872736693	666761616	3120789333	2634930631	1189553850	1009280781	53
Ebola	Communicable, maternal, neonatal, and nutritional diseases	Neglected tropical diseases and malaria	Ebola		3	YLDs	<0.01	<0.01	<0.01	<0.01	<0.01	0	0	0	0	<0.01	<0.01	<0.01	<0.01	<0.01	0	0	0	0	872736693	872736693	872736693	872736693	666761616	3120789333	2634930631	1189553850	1009280781	54
Zika virus	Communicable, maternal, neonatal, and nutritional diseases	Neglected tropical diseases and malaria	Zika virus		3	YLDs	<0.01	<0.01	<0.01	<0.01	<0.01	<0.01	0.05	<0.01	<0.01	<0.01	<0.01	<0.01	<0.01	<0.01	<0.01	0.04	<0.01	<0.01	872736693	872736693	872736693	872736693	666761616	3120789333	2634930631	1189553850	1009280781	55
Guinea worm disease	Communicable, maternal, neonatal, and nutritional diseases	Neglected tropical diseases and malaria	Guinea worm disease		3	YLDs	<0.01	<0.01	<0.01	<0.01	<0.01	0	0	0	0	<0.01	<0.01	<0.01	<0.01	<0.01	0	0	0	0	872736693	872736693	872736693	872736693	666761616	3120789333	2634930631	1189553850	1009280781	56
Other neglected tropical diseases	Communicable, maternal, neonatal, and nutritional diseases	Neglected tropical diseases and malaria	Other neglected tropical diseases		3	YLDs	36.35	59.67	36.35	37.42	34.43	33.06	6.52	0.79	0.42	45.96	76.63	45.96	47.68	43.27	34.47	5.96	0.67	0.37	872736693	872736693	872736693	872736693	666761616	3120789333	2634930631	1189553850	1009280781	57
Other infectious diseases	Communicable, maternal, neonatal, and nutritional diseases	Other infectious diseases			2	YLDs	112.31	134.70	88.88	96.04	90.63	74.09	30.19	21.03	20.15	119.01	145.59	94.94	102.46	96.60	75.05	30.43	21.77	21.02	872736693	872736693	872736693	872736693	666761616	3120789333	2634930631	1189553850	1009280781	58
Meningitis	Communicable, maternal, neonatal, and nutritional diseases	Other infectious diseases	Meningitis		3	YLDs	50.89	50.89	29.75	36.95	35.74	16.89	3.80	4.23	3.84	51.49	51.49	30.56	38.02	37.01	17.18	3.71	4.40	4.09	872736693	872736693	872736693	872736693	666761616	3120789333	2634930631	1189553850	1009280781	59
Pneumococcal meningitis	Communicable, maternal, neonatal, and nutritional diseases	Other infectious diseases	Meningitis	Pneumococcal meningitis	4	YLDs	20.68	20.68	9.99	12.35	10.88	6.36	1.24	1.41	1.42	20.12	20.12	9.96	12.43	11.02	6.43	1.21	1.55	1.59	872736693	872736693	872736693	872736693	666761616	3120789333	2634930631	1189553850	1009280781	60
H influenzae type B meningitis	Communicable, maternal, neonatal, and nutritional diseases	Other infectious diseases	Meningitis	H influenzae type B meningitis	4	YLDs	6.33	6.33	3.10	3.88	3.99	1.39	0.28	0.28	0.26	6.61	6.61	3.33	4.20	4.32	1.44	0.27	0.29	0.27	872736693	872736693	872736693	872736693	666761616	3120789333	2634930631	1189553850	1009280781	61
Meningococcal meningitis	Communicable, maternal, neonatal, and nutritional diseases	Other infectious diseases	Meningitis	Meningococcal meningitis	4	YLDs	6.61	6.61	3.43	4.88	4.50	1.67	0.44	0.42	0.36	6.45	6.45	3.39	4.71	4.41	1.69	0.44	0.45	0.40	872736693	872736693	872736693	872736693	666761616	3120789333	2634930631	1189553850	1009280781	62
Other meningitis	Communicable, maternal, neonatal, and nutritional diseases	Other infectious diseases	Meningitis	Other meningitis	4	YLDs	17.27	17.27	13.24	15.84	16.38	7.47	1.84	2.11	1.79	18.30	18.30	13.87	16.68	17.26	7.62	1.79	2.11	1.83	872736693	872736693	872736693	872736693	666761616	3120789333	2634930631	1189553850	1009280781	63
Encephalitis	Communicable, maternal, neonatal, and nutritional diseases	Other infectious diseases	Encephalitis		3	YLDs	10.96	15.17	10.96	10.77	9.77	10.17	4.84	1.76	1.56	9.50	13.19	9.50	9.26	8.59	9.80	5.12	2.03	1.86	872736693	872736693	872736693	872736693	666761616	3120789333	2634930631	1189553850	1009280781	64
Diphtheria	Communicable, maternal, neonatal, and nutritional diseases	Other infectious diseases	Diphtheria		3	YLDs	<0.01	<0.01	<0.01	<0.01	<0.01	<0.01	<0.01	<0.01	<0.01	<0.01	<0.01	<0.01	<0.01	<0.01	<0.01	<0.01	<0.01	<0.01	872736693	872736693	872736693	872736693	666761616	3120789333	2634930631	1189553850	1009280781	65
Whooping cough	Communicable, maternal, neonatal, and nutritional diseases	Other infectious diseases	Whooping cough		3	YLDs	2.67	2.67	2.03	2.22	1.99	1.87	0.72	0.70	0.73	4.18	4.18	3.18	3.49	3.11	1.92	0.49	0.37	0.38	872736693	872736693	872736693	872736693	666761616	3120789333	2634930631	1189553850	1009280781	66
Tetanus	Communicable, maternal, neonatal, and nutritional diseases	Other infectious diseases	Tetanus		3	YLDs	0.12	0.12	0.05	0.05	0.05	0.04	<0.01	<0.01	<0.01	0.12	0.12	0.05	0.04	0.05	0.04	<0.01	<0.01	<0.01	872736693	872736693	872736693	872736693	666761616	3120789333	2634930631	1189553850	1009280781	67
Measles	Communicable, maternal, neonatal, and nutritional diseases	Other infectious diseases	Measles		3	YLDs	2.04	2.04	0.86	0.71	0.62	1.13	0.43	0.04	<0.01	3.17	3.17	1.35	1.10	0.96	1.18	0.30	0.02	<0.01	872736693	872736693	872736693	872736693	666761616	3120789333	2634930631	1189553850	1009280781	68
Varicella and herpes zoster	Communicable, maternal, neonatal, and nutritional diseases	Other infectious diseases	Varicella and herpes zoster		3	YLDs	3.65	3.65	3.66	3.67	3.70	3.78	4.30	3.55	3.55	2.93	2.93	2.94	2.71	2.76	3.39	4.94	4.67	4.76	872736693	872736693	872736693	872736693	666761616	3120789333	2634930631	1189553850	1009280781	69
Acute hepatitis	Communicable, maternal, neonatal, and nutritional diseases	Other infectious diseases	Acute hepatitis		3	YLDs	7.54	7.54	7.14	8.81	8.21	6.34	7.67	4.27	3.86	7.35	7.35	7.11	8.39	7.96	6.48	7.74	4.19	3.78	872736693	872736693	872736693	872736693	666761616	3120789333	2634930631	1189553850	1009280781	70
Acute hepatitis A	Communicable, maternal, neonatal, and nutritional diseases	Other infectious diseases	Acute hepatitis	Acute hepatitis A	4	YLDs	2.20	2.20	2.45	2.62	2.49	2.52	3.33	2.64	2.52	2.78	2.78	3.06	3.33	3.18	2.76	2.88	2.30	2.21	872736693	872736693	872736693	872736693	666761616	3120789333	2634930631	1189553850	1009280781	71
Acute hepatitis B	Communicable, maternal, neonatal, and nutritional diseases	Other infectious diseases	Acute hepatitis	Acute hepatitis B	4	YLDs	4.74	4.74	4.14	5.67	5.20	3.23	3.88	1.38	1.10	3.91	3.91	3.44	4.49	4.22	3.11	4.44	1.64	1.33	872736693	872736693	872736693	872736693	666761616	3120789333	2634930631	1189553850	1009280781	72
Acute hepatitis C	Communicable, maternal, neonatal, and nutritional diseases	Other infectious diseases	Acute hepatitis	Acute hepatitis C	4	YLDs	0.16	0.16	0.14	0.17	0.16	0.13	0.10	0.06	0.06	0.18	0.18	0.16	0.19	0.18	0.13	0.08	0.06	0.06	872736693	872736693	872736693	872736693	666761616	3120789333	2634930631	1189553850	1009280781	73
Acute hepatitis E	Communicable, maternal, neonatal, and nutritional diseases	Other infectious diseases	Acute hepatitis	Acute hepatitis E	4	YLDs	0.43	0.43	0.41	0.35	0.36	0.45	0.37	0.19	0.17	0.48	0.48	0.44	0.39	0.39	0.48	0.34	0.19	0.17	872736693	872736693	872736693	872736693	666761616	3120789333	2634930631	1189553850	1009280781	74
Other unspecified infectious diseases	Communicable, maternal, neonatal, and nutritional diseases	Other infectious diseases	Other unspecified infectious diseases		3	YLDs	34.43	52.61	34.43	32.87	30.55	33.87	8.41	6.48	6.61	40.26	63.15	40.26	39.43	36.16	35.06	8.12	6.10	6.15	872736693	872736693	872736693	872736693	666761616	3120789333	2634930631	1189553850	1009280781	75
Maternal and neonatal disorders	Communicable, maternal, neonatal, and nutritional diseases	Maternal and neonatal disorders			2	YLDs	282.80	282.68	360.67	302.51	319.91	394.00	444.49	319.46	310.84	318.18	316.15	405.84	351.81	371.91	411.59	420.37	283.50	273.61	872736693	872736693	872736693	872736693	666761616	3120789333	2634930631	1189553850	1009280781	76
Maternal disorders	Communicable, maternal, neonatal, and nutritional diseases	Maternal and neonatal disorders	Maternal disorders		3	YLDs	51.91	55.02	32.92	45.27	43.42	12.99	3.36	3.16	3.49	43.38	45.99	27.57	39.67	38.32	13.59	3.44	2.87	3.03	872736693	872736693	872736693	872736693	666761616	3120789333	2634930631	1189553850	1009280781	77
Maternal hemorrhage	Communicable, maternal, neonatal, and nutritional diseases	Maternal and neonatal disorders	Maternal disorders	Maternal hemorrhage	4	YLDs	1.61	1.61	1.07	1.28	1.37	0.66	0.86	0.62	0.65	1.40	1.40	0.94	1.21	1.30	0.71	0.88	0.57	0.57	872736693	872736693	872736693	872736693	666761616	3120789333	2634930631	1189553850	1009280781	78
Maternal sepsis and other maternal infections	Communicable, maternal, neonatal, and nutritional diseases	Maternal and neonatal disorders	Maternal disorders	Maternal sepsis and other maternal infections	4	YLDs	2.05	2.05	1.42	1.92	1.78	0.78	0.55	0.53	0.57	1.75	1.75	1.20	1.72	1.61	0.83	0.56	0.47	0.50	872736693	872736693	872736693	872736693	666761616	3120789333	2634930631	1189553850	1009280781	79
Maternal hypertensive disorders	Communicable, maternal, neonatal, and nutritional diseases	Maternal and neonatal disorders	Maternal disorders	Maternal hypertensive disorders	4	YLDs	5.75	5.75	4.46	5.42	5.59	2.33	0.65	1.13	1.32	4.99	4.99	3.88	5.00	5.19	2.52	0.66	1.03	1.15	872736693	872736693	872736693	872736693	666761616	3120789333	2634930631	1189553850	1009280781	80
Maternal obstructed labor and uterine rupture	Communicable, maternal, neonatal, and nutritional diseases	Maternal and neonatal disorders	Maternal disorders	Maternal obstructed labor and uterine rupture	4	YLDs	35.77	35.77	20.01	28.44	26.84	6.92	0.66	0.31	0.33	29.53	29.53	16.50	24.31	23.09	7.12	0.68	0.28	0.29	872736693	872736693	872736693	872736693	666761616	3120789333	2634930631	1189553850	1009280781	81
Maternal abortion and miscarriage	Communicable, maternal, neonatal, and nutritional diseases	Maternal and neonatal disorders	Maternal disorders	Maternal abortion and miscarriage	4	YLDs	0.95	0.95	0.51	0.65	0.65	0.26	0.15	0.11	0.10	0.84	0.84	0.45	0.62	0.63	0.28	0.16	0.10	0.09	872736693	872736693	872736693	872736693	666761616	3120789333	2634930631	1189553850	1009280781	82
Ectopic pregnancy	Communicable, maternal, neonatal, and nutritional diseases	Maternal and neonatal disorders	Maternal disorders	Ectopic pregnancy	4	YLDs	1.16	1.16	0.84	1.33	1.19	0.21	0.02	<0.01	<0.01	1.01	1.01	0.73	1.26	1.13	0.22	0.02	<0.01	<0.01	872736693	872736693	872736693	872736693	666761616	3120789333	2634930631	1189553850	1009280781	83
Other maternal disorders	Communicable, maternal, neonatal, and nutritional diseases	Maternal and neonatal disorders	Maternal disorders	Other maternal disorders	4	YLDs	4.61	7.72	4.61	6.25	6.01	1.83	0.47	0.45	0.50	3.87	6.48	3.87	5.55	5.37	1.93	0.48	0.41	0.44	872736693	872736693	872736693	872736693	666761616	3120789333	2634930631	1189553850	1009280781	87
Neonatal disorders	Communicable, maternal, neonatal, and nutritional diseases	Maternal and neonatal disorders	Neonatal disorders		3	YLDs	230.89	227.66	327.75	257.24	276.49	381.01	441.13	316.30	307.35	274.80	270.16	378.27	312.14	333.58	397.99	416.93	280.62	270.58	872736693	872736693	872736693	872736693	666761616	3120789333	2634930631	1189553850	1009280781	88
Neonatal preterm birth	Communicable, maternal, neonatal, and nutritional diseases	Maternal and neonatal disorders	Neonatal disorders	Neonatal preterm birth	4	YLDs	73.65	73.65	146.12	89.58	95.23	201.72	168.88	146.04	146.13	85.02	85.02	167.17	108.68	115.07	211.85	159.90	127.56	126.56	872736693	872736693	872736693	872736693	666761616	3120789333	2634930631	1189553850	1009280781	89
Neonatal encephalopathy due to birth asphyxia and trauma	Communicable, maternal, neonatal, and nutritional diseases	Maternal and neonatal disorders	Neonatal disorders	Neonatal encephalopathy due to birth asphyxia and trauma	4	YLDs	101.60	101.60	109.14	106.15	115.76	96.65	185.66	80.23	80.91	118.11	118.11	122.65	124.84	135.33	100.61	179.30	74.22	74.26	872736693	872736693	872736693	872736693	666761616	3120789333	2634930631	1189553850	1009280781	90
Neonatal sepsis and other neonatal infections	Communicable, maternal, neonatal, and nutritional diseases	Maternal and neonatal disorders	Neonatal disorders	Neonatal sepsis and other neonatal infections	4	YLDs	23.87	23.87	40.72	33.46	35.81	48.94	58.22	75.08	66.16	27.83	27.83	44.61	38.65	41.25	50.67	55.89	69.79	61.31	872736693	872736693	872736693	872736693	666761616	3120789333	2634930631	1189553850	1009280781	91
Hemolytic disease and other neonatal jaundice	Communicable, maternal, neonatal, and nutritional diseases	Maternal and neonatal disorders	Neonatal disorders	Hemolytic disease and other neonatal jaundice	4	YLDs	13.28	12.66	13.28	10.72	11.55	15.30	10.33	3.24	2.91	14.71	14.17	14.71	12.51	13.43	15.86	9.71	2.96	2.67	872736693	872736693	872736693	872736693	666761616	3120789333	2634930631	1189553850	1009280781	92
Other neonatal disorders	Communicable, maternal, neonatal, and nutritional diseases	Maternal and neonatal disorders	Neonatal disorders	Other neonatal disorders	4	YLDs	18.49	15.88	18.49	17.33	18.13	18.40	18.04	11.70	11.24	29.13	25.03	29.13	27.45	28.51	19.01	12.13	6.09	5.78	872736693	872736693	872736693	872736693	666761616	3120789333	2634930631	1189553850	1009280781	93
Nutritional deficiencies	Communicable, maternal, neonatal, and nutritional diseases	Nutritional deficiencies			2	YLDs	1564.83	1574.60	950.86	902.06	865.59	915.45	200.18	107.54	104.77	1910.80	1920.61	1139.31	1096.79	1042.54	938.05	185.78	101.16	98.65	872736693	872736693	872736693	872736693	666761616	3120789333	2634930631	1189553850	1009280781	94
Protein-energy malnutrition	Communicable, maternal, neonatal, and nutritional diseases	Nutritional deficiencies	Protein-energy malnutrition		3	YLDs	124.36	124.36	37.47	29.90	24.61	47.45	2.64	0.63	0.24	178.16	178.16	53.31	41.18	33.59	48.49	2.06	0.45	0.17	872736693	872736693	872736693	872736693	666761616	3120789333	2634930631	1189553850	1009280781	95
Iodine deficiency	Communicable, maternal, neonatal, and nutritional diseases	Nutritional deficiencies	Iodine deficiency		3	YLDs	66.95	66.95	45.76	36.13	45.93	42.59	11.30	8.74	8.14	62.32	62.32	42.81	33.76	43.81	42.40	12.18	9.96	9.47	872736693	872736693	872736693	872736693	666761616	3120789333	2634930631	1189553850	1009280781	96
Vitamin A deficiency	Communicable, maternal, neonatal, and nutritional diseases	Nutritional deficiencies	Vitamin A deficiency		3	YLDs	292.52	292.52	198.11	207.46	212.91	158.19	44.92	11.44	8.86	450.99	450.99	305.67	312.37	316.94	170.00	30.72	6.45	4.95	872736693	872736693	872736693	872736693	666761616	3120789333	2634930631	1189553850	1009280781	97
Dietary iron deficiency	Communicable, maternal, neonatal, and nutritional diseases	Nutritional deficiencies	Dietary iron deficiency		3	YLDs	1076.58	1076.58	665.10	624.57	578.74	661.90	140.97	86.63	87.50	1214.99	1214.99	733.18	705.90	645.17	671.95	140.46	84.18	84.02	872736693	872736693	872736693	872736693	666761616	3120789333	2634930631	1189553850	1009280781	98
Other nutritional deficiencies	Communicable, maternal, neonatal, and nutritional diseases	Nutritional deficiencies	Other nutritional deficiencies		3	YLDs	4.42	14.19	4.42	3.99	3.39	5.32	0.34	0.11	0.04	4.33	14.14	4.33	3.58	3.03	5.20	0.36	0.11	0.04	872736693	872736693	872736693	872736693	666761616	3120789333	2634930631	1189553850	1009280781	99
Non-communicable diseases	Non-communicable diseases				1	YLDs	8738.83	8555.69	8703.33	8483.45	8515.50	8870.25	8162.47	9312.54	9395.53	6844.63	6785.81	6806.12	6299.00	6360.64	7973.04	9264.25	11800.37	12020.37	872736693	872736693	872736693	872736693	666761616	3120789333	2634930631	1189553850	1009280781	100
Neoplasms	Non-communicable diseases	Neoplasms			2	YLDs	52.01	47.11	50.31	52.45	51.30	50.48	97.87	163.87	171.14	34.02	31.47	32.92	27.65	27.98	40.36	116.11	271.69	294.47	872736693	872736693	872736693	872736693	666761616	3120789333	2634930631	1189553850	1009280781	101
Lip and oral cavity cancer	Non-communicable diseases	Neoplasms	Lip and oral cavity cancer		3	YLDs	2.25	2.01	2.25	0.97	1.19	2.99	1.19	2.33	2.27	1.40	1.24	1.40	0.46	0.59	2.37	1.48	3.87	3.96	872736693	872736693	872736693	872736693	666761616	3120789333	2634930631	1189553850	1009280781	102
Nasopharynx cancer	Non-communicable diseases	Neoplasms	Nasopharynx cancer		3	YLDs	0.50	0.58	0.50	0.46	0.48	0.62	0.83	0.36	0.33	0.34	0.40	0.34	0.28	0.29	0.53	1.03	0.52	0.49	872736693	872736693	872736693	872736693	666761616	3120789333	2634930631	1189553850	1009280781	103
Other pharynx cancer	Non-communicable diseases	Neoplasms	Other pharynx cancer		3	YLDs	0.84	0.75	0.84	0.20	0.29	1.20	0.29	0.99	0.99	0.52	0.46	0.52	0.09	0.14	0.94	0.37	1.59	1.65	872736693	872736693	872736693	872736693	666761616	3120789333	2634930631	1189553850	1009280781	104
Esophageal cancer	Non-communicable diseases	Neoplasms	Esophageal cancer		3	YLDs	1.59	1.59	1.25	1.58	1.76	0.91	2.29	1.26	1.27	0.95	0.95	0.75	0.69	0.81	0.69	2.87	2.24	2.37	872736693	872736693	872736693	872736693	666761616	3120789333	2634930631	1189553850	1009280781	105
Stomach cancer	Non-communicable diseases	Neoplasms	Stomach cancer		3	YLDs	2.12	2.78	2.12	2.18	2.56	1.95	6.22	3.98	4.11	1.26	1.68	1.26	0.94	1.17	1.44	7.82	7.32	7.94	872736693	872736693	872736693	872736693	666761616	3120789333	2634930631	1189553850	1009280781	106
Colon and rectum cancer	Non-communicable diseases	Neoplasms	Colon and rectum cancer		3	YLDs	3.81	3.39	3.81	3.77	3.84	4.08	10.06	20.29	20.95	2.23	1.98	2.23	1.62	1.73	2.98	12.59	36.75	39.76	872736693	872736693	872736693	872736693	666761616	3120789333	2634930631	1189553850	1009280781	107
Liver cancer	Non-communicable diseases	Neoplasms	Liver cancer		3	YLDs	1.81	1.88	1.57	2.22	2.59	1.25	4.29	2.13	2.14	1.11	1.16	0.96	1.04	1.27	0.95	5.47	3.79	3.98	872736693	872736693	872736693	872736693	666761616	3120789333	2634930631	1189553850	1009280781	108
Liver cancer due to hepatitis B	Non-communicable diseases	Neoplasms	Liver cancer	Liver cancer due to hepatitis B	4	YLDs	0.62	0.62	0.53	0.80	0.96	0.35	2.23	0.46	0.43	0.41	0.41	0.35	0.42	0.52	0.29	2.87	0.73	0.71	872736693	872736693	872736693	872736693	666761616	3120789333	2634930631	1189553850	1009280781	109
Liver cancer due to hepatitis C	Non-communicable diseases	Neoplasms	Liver cancer	Liver cancer due to hepatitis C	4	YLDs	0.52	0.52	0.43	0.58	0.69	0.40	0.91	0.86	0.88	0.30	0.30	0.25	0.24	0.30	0.29	1.14	1.62	1.73	872736693	872736693	872736693	872736693	666761616	3120789333	2634930631	1189553850	1009280781	110
Liver cancer due to alcohol use	Non-communicable diseases	Neoplasms	Liver cancer	Liver cancer due to alcohol use	4	YLDs	0.38	0.38	0.31	0.43	0.47	0.28	0.46	0.51	0.54	0.23	0.23	0.19	0.19	0.22	0.21	0.59	0.91	0.99	872736693	872736693	872736693	872736693	666761616	3120789333	2634930631	1189553850	1009280781	111
Liver cancer due to NASH	Non-communicable diseases	Neoplasms	Liver cancer	Liver cancer due to NASH	4	YLDs	0.16	0.19	0.16	0.22	0.25	0.13	0.30	0.17	0.17	0.10	0.11	0.10	0.10	0.11	0.10	0.37	0.32	0.33	872736693	872736693	872736693	872736693	666761616	3120789333	2634930631	1189553850	1009280781	112
Liver cancer due to other causes	Non-communicable diseases	Neoplasms	Liver cancer	Liver cancer due to other causes	4	YLDs	0.13	0.17	0.13	0.19	0.22	0.08	0.39	0.13	0.13	0.08	0.11	0.08	0.10	0.11	0.07	0.50	0.21	0.22	872736693	872736693	872736693	872736693	666761616	3120789333	2634930631	1189553850	1009280781	113
Gallbladder and biliary tract cancer	Non-communicable diseases	Neoplasms	Gallbladder and biliary tract cancer		3	YLDs	0.43	0.44	0.43	0.29	0.32	0.49	0.44	0.99	1.00	0.25	0.25	0.25	0.11	0.14	0.35	0.53	1.94	2.08	872736693	872736693	872736693	872736693	666761616	3120789333	2634930631	1189553850	1009280781	114
Pancreatic cancer	Non-communicable diseases	Neoplasms	Pancreatic cancer		3	YLDs	0.65	0.44	0.65	0.68	0.63	0.66	0.99	1.91	1.96	0.37	0.25	0.37	0.28	0.28	0.47	1.23	3.60	3.89	872736693	872736693	872736693	872736693	666761616	3120789333	2634930631	1189553850	1009280781	115
Larynx cancer	Non-communicable diseases	Neoplasms	Larynx cancer		3	YLDs	1.06	1.03	1.06	0.66	0.74	1.32	1.20	1.68	1.68	0.65	0.63	0.65	0.30	0.35	1.02	1.54	2.87	3.00	872736693	872736693	872736693	872736693	666761616	3120789333	2634930631	1189553850	1009280781	116
Tracheal, bronchus, and lung cancer	Non-communicable diseases	Neoplasms	Tracheal, bronchus, and lung cancer		3	YLDs	2.36	1.94	2.36	2.10	2.29	2.82	7.92	9.18	9.49	1.39	1.13	1.39	0.88	1.01	2.08	9.96	16.78	18.21	872736693	872736693	872736693	872736693	666761616	3120789333	2634930631	1189553850	1009280781	117
Malignant skin melanoma	Non-communicable diseases	Neoplasms	Malignant skin melanoma		3	YLDs	0.23	0.22	0.23	0.26	0.26	0.22	0.72	6.27	6.95	0.15	0.14	0.15	0.14	0.14	0.18	0.87	9.35	10.48	872736693	872736693	872736693	872736693	666761616	3120789333	2634930631	1189553850	1009280781	118
Non-melanoma skin cancer	Non-communicable diseases	Neoplasms	Non-melanoma skin cancer		3	YLDs	0.06	0.03	0.06	0.04	0.04	0.04	0.24	3.65	4.07	0.03	0.02	0.03	0.02	0.02	0.03	0.28	6.88	8.02	872736693	872736693	872736693	872736693	666761616	3120789333	2634930631	1189553850	1009280781	119
Non-melanoma skin cancer (squamous-cell carcinoma)	Non-communicable diseases	Neoplasms	Non-melanoma skin cancer	Non-melanoma skin cancer (squamous-cell carcinoma)	4	YLDs	0.05	0.03	0.05	0.03	0.03	0.03	0.22	3.56	3.97	0.03	0.01	0.03	0.01	0.01	0.02	0.26	6.73	7.85	872736693	872736693	872736693	872736693	666761616	3120789333	2634930631	1189553850	1009280781	120
Non-melanoma skin cancer (basal-cell carcinoma)	Non-communicable diseases	Neoplasms	Non-melanoma skin cancer	Non-melanoma skin cancer (basal-cell carcinoma)	4	YLDs	<0.01	<0.01	<0.01	<0.01	<0.01	<0.01	0.02	0.09	0.10	<0.01	<0.01	<0.01	<0.01	<0.01	<0.01	0.02	0.15	0.17	872736693	872736693	872736693	872736693	666761616	3120789333	2634930631	1189553850	1009280781	121
Breast cancer	Non-communicable diseases	Neoplasms	Breast cancer		3	YLDs	8.89	6.31	8.89	9.01	7.39	9.67	13.48	29.45	31.03	5.77	4.07	5.77	4.90	4.11	8.13	17.20	47.80	51.96	872736693	872736693	872736693	872736693	666761616	3120789333	2634930631	1189553850	1009280781	122
Cervical cancer	Non-communicable diseases	Neoplasms	Cervical cancer		3	YLDs	6.88	6.88	5.76	7.35	7.77	3.79	3.37	2.46	2.47	4.77	4.77	4.02	4.54	4.85	3.39	4.17	3.28	3.26	872736693	872736693	872736693	872736693	666761616	3120789333	2634930631	1189553850	1009280781	123
Uterine cancer	Non-communicable diseases	Neoplasms	Uterine cancer		3	YLDs	1.06	0.84	1.06	0.90	1.01	1.23	2.12	5.21	5.34	0.65	0.51	0.65	0.43	0.49	0.98	2.74	8.75	9.28	872736693	872736693	872736693	872736693	666761616	3120789333	2634930631	1189553850	1009280781	124
Ovarian cancer	Non-communicable diseases	Neoplasms	Ovarian cancer		3	YLDs	1.83	1.37	1.83	1.61	1.65	2.06	1.79	2.98	3.00	1.24	0.91	1.24	0.94	0.99	1.80	2.21	4.57	4.73	872736693	872736693	872736693	872736693	666761616	3120789333	2634930631	1189553850	1009280781	125
Prostate cancer	Non-communicable diseases	Neoplasms	Prostate cancer		3	YLDs	4.68	3.12	4.68	7.09	4.95	3.79	7.57	22.73	23.91	2.56	1.66	2.56	2.54	1.88	2.48	9.27	42.61	47.04	872736693	872736693	872736693	872736693	666761616	3120789333	2634930631	1189553850	1009280781	126
Testicular cancer	Non-communicable diseases	Neoplasms	Testicular cancer		3	YLDs	0.08	0.05	0.08	0.04	0.05	0.12	0.44	1.66	1.71	0.06	0.04	0.06	0.03	0.04	0.12	0.47	1.65	1.65	872736693	872736693	872736693	872736693	666761616	3120789333	2634930631	1189553850	1009280781	127
Kidney cancer	Non-communicable diseases	Neoplasms	Kidney cancer		3	YLDs	0.99	0.86	0.99	1.04	1.04	0.98	1.47	3.24	3.31	0.80	0.77	0.80	0.78	0.79	0.83	1.77	5.29	5.60	872736693	872736693	872736693	872736693	666761616	3120789333	2634930631	1189553850	1009280781	128
Bladder cancer	Non-communicable diseases	Neoplasms	Bladder cancer		3	YLDs	1.45	1.27	1.45	1.52	1.68	1.66	2.44	5.62	5.69	0.84	0.73	0.84	0.63	0.73	1.23	3.03	10.36	11.05	872736693	872736693	872736693	872736693	666761616	3120789333	2634930631	1189553850	1009280781	129
Brain and central nervous system cancer	Non-communicable diseases	Neoplasms	Brain and central nervous system cancer		3	YLDs	0.89	0.85	0.89	0.76	0.82	1.03	2.78	3.80	4.00	0.77	0.79	0.77	0.63	0.66	0.92	2.93	4.67	5.00	872736693	872736693	872736693	872736693	666761616	3120789333	2634930631	1189553850	1009280781	130
Thyroid cancer	Non-communicable diseases	Neoplasms	Thyroid cancer		3	YLDs	0.97	1.02	0.97	0.67	0.81	1.26	1.40	2.75	2.79	0.69	0.72	0.69	0.41	0.51	1.11	1.73	4.01	4.17	872736693	872736693	872736693	872736693	666761616	3120789333	2634930631	1189553850	1009280781	131
Mesothelioma	Non-communicable diseases	Neoplasms	Mesothelioma		3	YLDs	0.10	0.06	0.10	0.07	0.09	0.11	0.11	0.37	0.40	0.06	0.04	0.06	0.03	0.05	0.09	0.14	0.69	0.78	872736693	872736693	872736693	872736693	666761616	3120789333	2634930631	1189553850	1009280781	132
Hodgkin lymphoma	Non-communicable diseases	Neoplasms	Hodgkin lymphoma		3	YLDs	0.32	0.56	0.32	0.39	0.32	0.32	0.69	1.57	1.66	0.27	0.47	0.27	0.31	0.24	0.30	0.73	1.68	1.78	872736693	872736693	872736693	872736693	666761616	3120789333	2634930631	1189553850	1009280781	133
Non-Hodgkin lymphoma	Non-communicable diseases	Neoplasms	Non-Hodgkin lymphoma		3	YLDs	1.27	1.38	1.27	1.43	1.47	1.14	1.81	5.20	5.48	0.96	1.11	0.96	0.96	0.98	0.94	2.16	8.38	9.18	872736693	872736693	872736693	872736693	666761616	3120789333	2634930631	1189553850	1009280781	134
Multiple myeloma	Non-communicable diseases	Neoplasms	Multiple myeloma		3	YLDs	0.45	0.37	0.45	0.47	0.45	0.42	0.77	2.58	2.74	0.27	0.22	0.27	0.21	0.21	0.32	0.99	4.47	4.95	872736693	872736693	872736693	872736693	666761616	3120789333	2634930631	1189553850	1009280781	135
Leukemia	Non-communicable diseases	Neoplasms	Leukemia		3	YLDs	1.82	2.28	1.82	1.78	1.94	1.93	4.57	4.31	4.39	1.50	1.98	1.50	1.28	1.43	1.65	4.52	6.86	7.36	872736693	872736693	872736693	872736693	666761616	3120789333	2634930631	1189553850	1009280781	136
Acute lymphoid leukemia	Non-communicable diseases	Neoplasms	Leukemia	Acute lymphoid leukemia	4	YLDs	0.31	0.44	0.31	0.26	0.29	0.35	1.06	0.74	0.78	0.36	0.54	0.36	0.30	0.34	0.35	0.86	0.59	0.61	872736693	872736693	872736693	872736693	666761616	3120789333	2634930631	1189553850	1009280781	137
Chronic lymphoid leukemia	Non-communicable diseases	Neoplasms	Leukemia	Chronic lymphoid leukemia	4	YLDs	0.26	0.35	0.26	0.32	0.31	0.21	0.86	1.82	1.88	0.15	0.19	0.15	0.13	0.13	0.15	1.06	3.42	3.70	872736693	872736693	872736693	872736693	666761616	3120789333	2634930631	1189553850	1009280781	138
Acute myeloid leukemia	Non-communicable diseases	Neoplasms	Leukemia	Acute myeloid leukemia	4	YLDs	0.32	0.34	0.32	0.29	0.32	0.32	0.28	0.56	0.57	0.27	0.29	0.27	0.24	0.26	0.28	0.29	0.88	0.95	872736693	872736693	872736693	872736693	666761616	3120789333	2634930631	1189553850	1009280781	139
Chronic myeloid leukemia	Non-communicable diseases	Neoplasms	Leukemia	Chronic myeloid leukemia	4	YLDs	0.19	0.32	0.19	0.18	0.22	0.15	0.10	0.19	0.20	0.12	0.21	0.12	0.10	0.12	0.12	0.12	0.31	0.34	872736693	872736693	872736693	872736693	666761616	3120789333	2634930631	1189553850	1009280781	140
Other leukemia	Non-communicable diseases	Neoplasms	Leukemia	Other leukemia	4	YLDs	0.74	0.83	0.74	0.73	0.81	0.89	2.27	0.99	0.97	0.60	0.75	0.60	0.51	0.58	0.75	2.19	1.66	1.75	872736693	872736693	872736693	872736693	666761616	3120789333	2634930631	1189553850	1009280781	141
Other malignant neoplasms	Non-communicable diseases	Neoplasms	Other malignant neoplasms		3	YLDs	2.50	2.74	2.50	2.83	2.78	2.27	15.85	13.16	14.12	2.04	2.32	2.04	2.11	2.01	1.92	15.36	16.29	17.75	872736693	872736693	872736693	872736693	666761616	3120789333	2634930631	1189553850	1009280781	142
Other neoplasms	Non-communicable diseases	Neoplasms	Other neoplasms		3	YLDs	0.12	0.08	0.12	0.09	0.10	0.15	0.55	1.77	1.90	0.09	0.06	0.09	0.06	0.07	0.13	0.65	2.81	3.10	872736693	872736693	872736693	872736693	666761616	3120789333	2634930631	1189553850	1009280781	143
Myelodysplastic, myeloproliferative, and other hematopoietic neoplasms	Non-communicable diseases	Neoplasms	Other neoplasms	Myelodysplastic, myeloproliferative, and other hematopoietic neoplasms	4	YLDs	0.12	0.08	0.12	0.09	0.10	0.15	0.55	1.77	1.90	0.09	0.06	0.09	0.06	0.07	0.13	0.65	2.81	3.10	872736693	872736693	872736693	872736693	666761616	3120789333	2634930631	1189553850	1009280781	144
Benign and in situ intestinal neoplasms	Non-communicable diseases	Neoplasms	Other neoplasms	Benign and in situ intestinal neoplasms	4	YLDs	0	0	0	0	0	0	0	0	0	0	0	0	0	0	0	0	0	0	872736693	872736693	872736693	872736693	666761616	3120789333	2634930631	1189553850	1009280781	145
Benign and in situ cervical and uterine neoplasms	Non-communicable diseases	Neoplasms	Other neoplasms	Benign and in situ cervical and uterine neoplasms	4	YLDs	0	0	0	0	0	0	0	0	0	0	0	0	0	0	0	0	0	0	872736693	872736693	872736693	872736693	666761616	3120789333	2634930631	1189553850	1009280781	146
Other benign and in situ neoplasms	Non-communicable diseases	Neoplasms	Other neoplasms	Other benign and in situ neoplasms	4	YLDs	0	0	0	0	0	0	0	0	0	0	0	0	0	0	0	0	0	0	872736693	872736693	872736693	872736693	666761616	3120789333	2634930631	1189553850	1009280781	147
Cardiovascular diseases	Non-communicable diseases	Cardiovascular diseases			2	YLDs	381.75	366.97	375.99	371.47	372.72	394.55	506.66	408.14	392.13	246.00	239.55	240.28	194.40	200.31	300.19	614.74	723.24	729.45	872736693	872736693	872736693	872736693	666761616	3120789333	2634930631	1189553850	1009280781	148
Rheumatic heart disease	Non-communicable diseases	Cardiovascular diseases	Rheumatic heart disease		3	YLDs	45.33	45.33	39.13	45.44	46.10	28.10	25.15	0.93	0.45	39.93	39.93	34.16	40.62	41.36	28.06	27.57	1.20	0.70	872736693	872736693	872736693	872736693	666761616	3120789333	2634930631	1189553850	1009280781	149
Ischemic heart disease	Non-communicable diseases	Cardiovascular diseases	Ischemic heart disease		3	YLDs	72.18	71.83	72.18	69.87	72.29	74.92	66.41	53.84	48.35	42.73	42.78	42.73	31.29	33.31	54.77	82.02	99.06	94.83	872736693	872736693	872736693	872736693	666761616	3120789333	2634930631	1189553850	1009280781	150
Stroke	Non-communicable diseases	Cardiovascular diseases	Stroke		3	YLDs	159.07	148.68	159.51	153.11	155.48	182.54	302.96	189.92	182.86	98.67	93.67	98.72	73.77	77.47	137.46	370.99	335.17	337.76	872736693	872736693	872736693	872736693	666761616	3120789333	2634930631	1189553850	1009280781	151
Ischemic stroke	Non-communicable diseases	Cardiovascular diseases	Stroke	Ischemic stroke	4	YLDs	115.55	105.16	115.55	107.54	109.91	133.93	240.30	142.97	136.76	69.10	64.10	69.10	48.11	51.21	96.63	292.64	263.64	264.90	872736693	872736693	872736693	872736693	666761616	3120789333	2634930631	1189553850	1009280781	152
Intracerebral hemorrhage	Non-communicable diseases	Cardiovascular diseases	Stroke	Intracerebral hemorrhage	4	YLDs	29.80	29.80	29.79	30.68	31.16	33.55	46.88	21.38	19.55	20.48	20.48	20.28	17.65	18.28	28.23	58.50	32.08	30.69	872736693	872736693	872736693	872736693	666761616	3120789333	2634930631	1189553850	1009280781	153
Subarachnoid hemorrhage	Non-communicable diseases	Cardiovascular diseases	Stroke	Subarachnoid hemorrhage	4	YLDs	13.72	13.72	14.16	14.89	14.41	15.05	15.77	25.58	26.55	9.09	9.09	9.34	8.01	7.97	12.60	19.85	39.45	42.17	872736693	872736693	872736693	872736693	666761616	3120789333	2634930631	1189553850	1009280781	154
Hypertensive heart disease	Non-communicable diseases	Cardiovascular diseases	Hypertensive heart disease		3	YLDs	15.83	15.37	15.83	16.75	14.43	16.81	22.07	13.63	12.76	8.62	8.52	8.62	6.41	5.81	11.19	26.59	26.12	25.86	872736693	872736693	872736693	872736693	666761616	3120789333	2634930631	1189553850	1009280781	155
Non-rheumatic valvular heart disease	Non-communicable diseases	Cardiovascular diseases	Non-rheumatic valvular heart disease		3	YLDs	3.05	2.96	3.05	2.93	2.96	3.12	2.80	8.17	8.31	1.52	1.48	1.52	0.97	1.02	1.84	3.19	17.80	19.42	872736693	872736693	872736693	872736693	666761616	3120789333	2634930631	1189553850	1009280781	156
Non-rheumatic calcific aortic valve disease	Non-communicable diseases	Cardiovascular diseases	Non-rheumatic valvular heart disease	Non-rheumatic calcific aortic valve disease	4	YLDs	0.79	0.69	0.79	0.72	0.72	0.85	0.98	4.63	4.76	0.37	0.32	0.37	0.22	0.23	0.47	1.10	10.32	11.39	872736693	872736693	872736693	872736693	666761616	3120789333	2634930631	1189553850	1009280781	157
Non-rheumatic degenerative mitral valve disease	Non-communicable diseases	Cardiovascular diseases	Non-rheumatic valvular heart disease	Non-rheumatic degenerative mitral valve disease	4	YLDs	2.24	2.25	2.24	2.19	2.22	2.26	1.77	3.51	3.54	1.14	1.15	1.14	0.74	0.78	1.36	2.03	7.45	8.00	872736693	872736693	872736693	872736693	666761616	3120789333	2634930631	1189553850	1009280781	158
Other non-rheumatic valve diseases	Non-communicable diseases	Cardiovascular diseases	Non-rheumatic valvular heart disease	Other non-rheumatic valve diseases	4	YLDs	0.02	0.02	0.02	0.02	0.02	0.02	0.05	0.02	0.01	<0.01	<0.01	<0.01	<0.01	<0.01	0.01	0.06	0.03	0.02	872736693	872736693	872736693	872736693	666761616	3120789333	2634930631	1189553850	1009280781	159
Cardiomyopathy and myocarditis	Non-communicable diseases	Cardiovascular diseases	Cardiomyopathy and myocarditis		3	YLDs	7.26	6.54	7.26	9.53	8.89	5.51	6.15	13.81	13.56	4.83	4.35	4.83	4.81	4.64	4.50	7.06	22.26	22.55	872736693	872736693	872736693	872736693	666761616	3120789333	2634930631	1189553850	1009280781	160
Myocarditis	Non-communicable diseases	Cardiovascular diseases	Cardiomyopathy and myocarditis	Myocarditis	4	YLDs	1.27	1.17	1.27	1.25	1.23	1.33	2.02	2.05	2.01	1.03	0.92	1.03	0.91	0.90	1.22	2.13	2.55	2.54	872736693	872736693	872736693	872736693	666761616	3120789333	2634930631	1189553850	1009280781	161
Alcoholic cardiomyopathy	Non-communicable diseases	Cardiovascular diseases	Cardiomyopathy and myocarditis	Alcoholic cardiomyopathy	4	YLDs	1.25	1.47	1.25	1.68	1.52	1.02	1.28	3.48	3.49	0.79	0.94	0.79	0.81	0.76	0.83	1.63	5.46	5.65	872736693	872736693	872736693	872736693	666761616	3120789333	2634930631	1189553850	1009280781	162
Other cardiomyopathy	Non-communicable diseases	Cardiovascular diseases	Cardiomyopathy and myocarditis	Other cardiomyopathy	4	YLDs	4.74	3.90	4.74	6.60	6.14	3.17	2.85	8.28	8.06	3.01	2.49	3.01	3.09	2.98	2.45	3.30	14.25	14.36	872736693	872736693	872736693	872736693	666761616	3120789333	2634930631	1189553850	1009280781	163
Atrial fibrillation and flutter	Non-communicable diseases	Cardiovascular diseases	Atrial fibrillation and flutter		3	YLDs	28.55	26.17	28.55	26.18	26.33	30.54	35.75	46.61	46.93	15.62	14.30	15.62	9.91	10.33	20.11	43.07	90.66	96.52	872736693	872736693	872736693	872736693	666761616	3120789333	2634930631	1189553850	1009280781	164
Peripheral artery disease	Non-communicable diseases	Cardiovascular diseases	Peripheral artery disease		3	YLDs	7.23	7.06	7.23	7.89	8.00	7.13	6.74	5.83	5.80	3.94	3.84	3.94	2.82	2.99	4.60	8.10	11.45	12.05	872736693	872736693	872736693	872736693	666761616	3120789333	2634930631	1189553850	1009280781	166
Endocarditis	Non-communicable diseases	Cardiovascular diseases	Endocarditis		3	YLDs	0.45	0.46	0.45	0.48	0.42	0.43	0.53	1.17	1.21	0.36	0.37	0.36	0.36	0.31	0.35	0.59	2.13	2.32	872736693	872736693	872736693	872736693	666761616	3120789333	2634930631	1189553850	1009280781	167
Other cardiovascular and circulatory diseases	Non-communicable diseases	Cardiovascular diseases	Other cardiovascular and circulatory diseases		3	YLDs	42.80	42.58	42.80	39.29	37.83	45.46	38.11	74.23	71.91	29.80	30.31	29.80	23.45	23.07	37.31	45.55	117.40	117.44	872736693	872736693	872736693	872736693	666761616	3120789333	2634930631	1189553850	1009280781	168
Chronic respiratory diseases	Non-communicable diseases	Chronic respiratory diseases			2	YLDs	663.12	585.29	663.10	571.90	631.74	705.73	498.73	506.98	500.33	481.04	441.35	481.03	383.10	423.37	579.53	561.64	708.09	718.88	872736693	872736693	872736693	872736693	666761616	3120789333	2634930631	1189553850	1009280781	169
Chronic obstructive pulmonary disease	Non-communicable diseases	Chronic respiratory diseases	Chronic obstructive pulmonary disease		3	YLDs	481.45	395.55	481.45	384.12	430.99	528.04	330.98	276.34	265.40	303.85	250.81	303.85	196.24	225.09	411.22	402.06	466.32	471.30	872736693	872736693	872736693	872736693	666761616	3120789333	2634930631	1189553850	1009280781	170
Pneumoconiosis	Non-communicable diseases	Chronic respiratory diseases	Pneumoconiosis		3	YLDs	0.56	0.54	0.54	0.57	0.64	0.51	1.64	0.55	0.47	0.35	0.34	0.34	0.29	0.33	0.41	2.01	1.00	0.93	872736693	872736693	872736693	872736693	666761616	3120789333	2634930631	1189553850	1009280781	171
Silicosis	Non-communicable diseases	Chronic respiratory diseases	Pneumoconiosis	Silicosis	4	YLDs	0.15	0.14	0.15	0.14	0.16	0.16	0.57	0.08	0.05	0.10	0.09	0.10	0.07	0.08	0.13	0.70	0.13	0.09	872736693	872736693	872736693	872736693	666761616	3120789333	2634930631	1189553850	1009280781	172
Asbestosis	Non-communicable diseases	Chronic respiratory diseases	Pneumoconiosis	Asbestosis	4	YLDs	0.16	0.15	0.16	0.18	0.19	0.12	0.17	0.22	0.23	0.11	0.10	0.11	0.10	0.11	0.10	0.21	0.42	0.48	872736693	872736693	872736693	872736693	666761616	3120789333	2634930631	1189553850	1009280781	173
Coal workers pneumoconiosis	Non-communicable diseases	Chronic respiratory diseases	Pneumoconiosis	Coal workers pneumoconiosis	4	YLDs	0.12	0.12	0.08	0.09	0.11	0.08	0.53	0.11	0.08	0.07	0.07	0.05	0.04	0.05	0.06	0.64	0.20	0.16	872736693	872736693	872736693	872736693	666761616	3120789333	2634930631	1189553850	1009280781	174
Other pneumoconiosis	Non-communicable diseases	Chronic respiratory diseases	Pneumoconiosis	Other pneumoconiosis	4	YLDs	0.14	0.14	0.15	0.16	0.17	0.15	0.37	0.14	0.11	0.08	0.08	0.09	0.07	0.08	0.11	0.46	0.25	0.20	872736693	872736693	872736693	872736693	666761616	3120789333	2634930631	1189553850	1009280781	175
Asthma	Non-communicable diseases	Chronic respiratory diseases	Asthma		3	YLDs	140.08	153.35	140.08	149.12	159.30	133.92	132.43	198.53	204.53	142.31	159.21	142.31	155.77	164.51	126.54	120.36	199.50	206.01	872736693	872736693	872736693	872736693	666761616	3120789333	2634930631	1189553850	1009280781	176
Interstitial lung disease and pulmonary sarcoidosis	Non-communicable diseases	Chronic respiratory diseases	Interstitial lung disease and pulmonary sarcoidosis		3	YLDs	7.06	6.31	7.06	8.12	7.82	6.34	7.23	11.86	11.89	4.14	3.68	4.14	3.42	3.43	4.72	8.88	20.31	21.37	872736693	872736693	872736693	872736693	666761616	3120789333	2634930631	1189553850	1009280781	177
Other chronic respiratory diseases	Non-communicable diseases	Chronic respiratory diseases	Other chronic respiratory diseases		3	YLDs	33.97	29.55	33.97	29.97	32.99	36.92	26.44	19.70	18.04	30.38	27.30	30.38	27.38	30.01	36.64	28.32	20.95	19.26	872736693	872736693	872736693	872736693	666761616	3120789333	2634930631	1189553850	1009280781	178
Digestive diseases	Non-communicable diseases	Digestive diseases			2	YLDs	253.45	307.88	251.75	290.54	292.20	211.32	282.70	246.90	231.59	201.96	247.61	200.80	217.03	222.04	196.12	321.89	316.56	304.94	872736693	872736693	872736693	872736693	666761616	3120789333	2634930631	1189553850	1009280781	179
Cirrhosis and other chronic liver diseases	Non-communicable diseases	Digestive diseases	Cirrhosis and other chronic liver diseases		3	YLDs	18.18	18.14	16.47	22.09	20.86	12.97	25.48	28.22	27.34	14.19	14.23	13.04	15.24	14.82	11.69	30.59	39.28	39.02	872736693	872736693	872736693	872736693	666761616	3120789333	2634930631	1189553850	1009280781	180
Cirrhosis and other chronic liver diseases due to hepatitis B	Non-communicable diseases	Digestive diseases	Cirrhosis and other chronic liver diseases	Cirrhosis and other chronic liver diseases due to hepatitis B	4	YLDs	5.69	5.69	4.77	6.95	6.24	3.47	9.31	3.62	3.06	3.96	3.96	3.34	4.11	3.80	3.07	11.46	5.13	4.47	872736693	872736693	872736693	872736693	666761616	3120789333	2634930631	1189553850	1009280781	181
Cirrhosis and other chronic liver diseases due to hepatitis C	Non-communicable diseases	Digestive diseases	Cirrhosis and other chronic liver diseases	Cirrhosis and other chronic liver diseases due to hepatitis C	4	YLDs	4.42	4.42	3.70	4.97	5.08	3.13	5.48	8.38	8.42	3.06	3.06	2.56	2.90	3.06	2.74	6.79	12.16	12.55	872736693	872736693	872736693	872736693	666761616	3120789333	2634930631	1189553850	1009280781	182
Cirrhosis and other chronic liver diseases due to alcohol use	Non-communicable diseases	Digestive diseases	Cirrhosis and other chronic liver diseases	Cirrhosis and other chronic liver diseases due to alcohol use	4	YLDs	2.80	2.80	2.73	3.15	2.96	2.55	5.04	8.54	8.30	1.85	1.85	1.82	1.78	1.71	2.20	6.43	12.53	12.34	872736693	872736693	872736693	872736693	666761616	3120789333	2634930631	1189553850	1009280781	183
Cirrhosis due to NASH	Non-communicable diseases	Digestive diseases	Cirrhosis and other chronic liver diseases	Cirrhosis due to NASH	4	YLDs	1.15	0.99	1.15	1.51	1.32	1.10	2.31	2.15	2.00	0.75	0.65	0.75	0.82	0.75	0.92	2.91	3.16	3.02	872736693	872736693	872736693	872736693	666761616	3120789333	2634930631	1189553850	1009280781	184
Cirrhosis and other chronic liver diseases due to other causes	Non-communicable diseases	Digestive diseases	Cirrhosis and other chronic liver diseases	Cirrhosis and other chronic liver diseases due to other causes	4	YLDs	4.12	4.24	4.12	5.50	5.25	2.73	3.34	5.54	5.57	4.57	4.72	4.57	5.63	5.50	2.75	2.99	6.30	6.63	872736693	872736693	872736693	872736693	666761616	3120789333	2634930631	1189553850	1009280781	185
Upper digestive system diseases	Non-communicable diseases	Digestive diseases	Upper digestive system diseases		3	YLDs	187.68	227.28	187.68	214.71	213.79	154.30	173.75	137.83	125.61	147.35	180.09	147.35	159.77	161.28	143.89	202.25	175.68	165.04	872736693	872736693	872736693	872736693	666761616	3120789333	2634930631	1189553850	1009280781	186
Peptic ulcer disease	Non-communicable diseases	Digestive diseases	Upper digestive system diseases	Peptic ulcer disease	4	YLDs	13.20	17.14	13.20	14.98	14.94	11.25	9.61	9.03	8.36	9.69	12.61	9.69	10.36	10.42	9.83	11.40	12.87	12.39	872736693	872736693	872736693	872736693	666761616	3120789333	2634930631	1189553850	1009280781	187
Gastritis and duodenitis	Non-communicable diseases	Digestive diseases	Upper digestive system diseases	Gastritis and duodenitis	4	YLDs	97.24	133.00	97.24	115.36	116.12	71.71	89.47	47.81	38.71	80.95	110.83	80.95	90.04	91.91	68.63	102.82	58.75	50.29	872736693	872736693	872736693	872736693	666761616	3120789333	2634930631	1189553850	1009280781	188
Gastroesophageal reflux disease	Non-communicable diseases	Digestive diseases	Upper digestive system diseases	Gastroesophageal reflux disease	4	YLDs	77.24	77.14	77.24	84.37	82.73	71.35	74.67	80.99	78.55	56.71	56.66	56.71	59.37	58.96	65.44	88.03	104.06	102.36	872736693	872736693	872736693	872736693	666761616	3120789333	2634930631	1189553850	1009280781	189
Appendicitis	Non-communicable diseases	Digestive diseases	Appendicitis		3	YLDs	4.11	4.08	4.11	3.85	3.86	4.24	1.94	1.83	1.53	3.85	3.76	3.85	3.58	3.64	4.22	1.81	1.63	1.35	872736693	872736693	872736693	872736693	666761616	3120789333	2634930631	1189553850	1009280781	190
Paralytic ileus and intestinal obstruction	Non-communicable diseases	Digestive diseases	Paralytic ileus and intestinal obstruction		3	YLDs	0.58	0.64	0.58	0.59	0.57	0.56	0.40	0.88	0.93	0.49	0.52	0.49	0.42	0.43	0.50	0.42	1.22	1.33	872736693	872736693	872736693	872736693	666761616	3120789333	2634930631	1189553850	1009280781	191
Inguinal, femoral, and abdominal hernia	Non-communicable diseases	Digestive diseases	Inguinal, femoral, and abdominal hernia		3	YLDs	26.46	38.20	26.46	31.87	35.24	23.71	46.93	30.49	26.50	22.55	32.67	22.55	24.78	28.10	21.69	46.82	38.42	35.24	872736693	872736693	872736693	872736693	666761616	3120789333	2634930631	1189553850	1009280781	192
Inflammatory bowel disease	Non-communicable diseases	Digestive diseases	Inflammatory bowel disease		3	YLDs	2.58	2.18	2.58	2.43	2.55	2.96	14.89	29.57	32.63	1.88	1.59	1.88	1.60	1.68	2.67	18.58	36.02	39.25	872736693	872736693	872736693	872736693	666761616	3120789333	2634930631	1189553850	1009280781	193
Vascular intestinal disorders	Non-communicable diseases	Digestive diseases	Vascular intestinal disorders		3	YLDs	0.15	0.13	0.15	0.12	0.12	0.18	0.23	0.80	0.86	0.11	0.10	0.11	0.08	0.08	0.15	0.25	1.29	1.44	872736693	872736693	872736693	872736693	666761616	3120789333	2634930631	1189553850	1009280781	194
Gallbladder and biliary diseases	Non-communicable diseases	Digestive diseases	Gallbladder and biliary diseases		3	YLDs	0.19	0.18	0.19	0.18	0.17	0.21	0.34	0.53	0.51	0.13	0.13	0.13	0.12	0.11	0.19	0.41	0.75	0.75	872736693	872736693	872736693	872736693	666761616	3120789333	2634930631	1189553850	1009280781	195
Pancreatitis	Non-communicable diseases	Digestive diseases	Pancreatitis		3	YLDs	2.30	2.06	2.30	1.60	1.61	3.09	4.84	7.09	7.01	1.63	1.47	1.63	1.00	1.03	2.72	5.85	9.87	9.79	872736693	872736693	872736693	872736693	666761616	3120789333	2634930631	1189553850	1009280781	196
Other digestive diseases	Non-communicable diseases	Digestive diseases	Other digestive diseases		3	YLDs	11.24	14.98	11.24	13.11	13.43	9.10	13.91	9.66	8.66	9.77	13.04	9.77	10.43	10.87	8.41	14.91	12.41	11.73	872736693	872736693	872736693	872736693	666761616	3120789333	2634930631	1189553850	1009280781	197
Neurological disorders	Non-communicable diseases	Neurological disorders			2	YLDs	983.69	909.03	980.78	981.89	953.56	991.45	830.31	1020.38	1029.05	823.49	757.49	819.00	821.50	800.09	944.93	897.64	1216.78	1234.69	872736693	872736693	872736693	872736693	666761616	3120789333	2634930631	1189553850	1009280781	198
Alzheimer's disease and other dementias	Non-communicable diseases	Neurological disorders	Alzheimer's disease and other dementias		3	YLDs	74.32	75.40	74.32	77.62	78.77	74.68	97.64	87.02	86.74	32.51	33.00	32.51	21.38	22.33	38.18	107.11	199.71	214.03	872736693	872736693	872736693	872736693	666761616	3120789333	2634930631	1189553850	1009280781	199
Parkinson's disease	Non-communicable diseases	Neurological disorders	Parkinson's disease		3	YLDs	12.80	12.29	12.80	12.26	12.27	13.66	17.95	14.14	13.85	6.85	6.57	6.85	4.38	4.57	8.81	21.59	28.39	29.54	872736693	872736693	872736693	872736693	666761616	3120789333	2634930631	1189553850	1009280781	200
Epilepsy	Non-communicable diseases	Neurological disorders	Epilepsy		3	YLDs	153.57	153.57	150.66	174.22	173.32	120.76	97.98	88.55	85.57	157.88	157.88	153.39	178.24	178.09	120.46	95.00	91.75	89.81	872736693	872736693	872736693	872736693	666761616	3120789333	2634930631	1189553850	1009280781	201
Multiple sclerosis	Non-communicable diseases	Neurological disorders	Multiple sclerosis		3	YLDs	2.30	2.11	2.30	1.78	2.05	2.63	3.01	17.96	19.80	1.65	1.53	1.65	1.20	1.41	2.41	3.63	23.18	25.44	872736693	872736693	872736693	872736693	666761616	3120789333	2634930631	1189553850	1009280781	202
Motor neuron disease	Non-communicable diseases	Neurological disorders	Motor neuron disease		3	YLDs	0.26	0.22	0.26	0.23	0.24	0.32	0.61	1.41	1.55	0.22	0.19	0.22	0.18	0.19	0.29	0.66	1.89	2.12	872736693	872736693	872736693	872736693	666761616	3120789333	2634930631	1189553850	1009280781	203
Headache disorders	Non-communicable diseases	Neurological disorders	Headache disorders		3	YLDs	707.67	631.73	707.67	678.37	649.45	752.88	590.04	789.49	800.13	587.42	520.00	587.42	572.93	550.30	747.31	648.13	851.28	853.37	872736693	872736693	872736693	872736693	666761616	3120789333	2634930631	1189553850	1009280781	204
Migraine	Non-communicable diseases	Neurological disorders	Headache disorders	Migraine	4	YLDs	614.53	545.24	614.53	584.38	558.82	659.17	507.06	694.81	705.69	509.72	447.94	509.72	494.82	474.51	655.69	556.19	743.15	745.48	872736693	872736693	872736693	872736693	666761616	3120789333	2634930631	1189553850	1009280781	205
Tension-type headache	Non-communicable diseases	Neurological disorders	Headache disorders	Tension-type headache	4	YLDs	93.13	86.49	93.13	93.99	90.63	93.71	82.98	94.68	94.44	77.70	72.05	77.70	78.11	75.79	91.62	91.94	108.12	107.89	872736693	872736693	872736693	872736693	666761616	3120789333	2634930631	1189553850	1009280781	206
Other neurological disorders	Non-communicable diseases	Neurological disorders	Other neurological disorders		3	YLDs	32.78	33.71	32.78	37.40	37.47	26.53	23.10	21.81	21.40	36.96	38.32	36.96	43.19	43.20	27.46	21.52	20.60	20.37	872736693	872736693	872736693	872736693	666761616	3120789333	2634930631	1189553850	1009280781	207
Mental disorders	Non-communicable diseases	Mental disorders			2	YLDs	1574.46	1679.08	1574.46	1548.96	1551.78	1544.41	1483.37	1852.49	1919.88	1346.91	1446.23	1346.91	1328.66	1339.74	1508.47	1624.98	1973.29	2025.15	872736693	872736693	872736693	872736693	666761616	3120789333	2634930631	1189553850	1009280781	208
Schizophrenia	Non-communicable diseases	Mental disorders	Schizophrenia		3	YLDs	126.61	116.49	126.61	106.50	106.92	145.63	170.63	163.07	169.94	95.69	88.17	95.69	78.31	79.26	139.89	203.27	196.73	203.29	872736693	872736693	872736693	872736693	666761616	3120789333	2634930631	1189553850	1009280781	209
Depressive disorders	Non-communicable diseases	Mental disorders	Depressive disorders		3	YLDs	608.83	654.13	608.83	631.66	625.75	549.79	516.32	604.23	629.67	469.05	503.84	469.05	474.15	475.61	511.55	596.74	678.61	698.33	872736693	872736693	872736693	872736693	666761616	3120789333	2634930631	1189553850	1009280781	210
Major depressive disorder	Non-communicable diseases	Mental disorders	Depressive disorders	Major depressive disorder	4	YLDs	492.42	537.17	492.42	519.81	512.35	427.18	382.73	472.29	491.94	381.56	415.95	381.56	393.52	393.29	398.65	435.96	519.59	533.86	872736693	872736693	872736693	872736693	666761616	3120789333	2634930631	1189553850	1009280781	211
Dysthymia	Non-communicable diseases	Mental disorders	Depressive disorders	Dysthymia	4	YLDs	116.41	116.96	116.41	111.85	113.40	122.62	133.59	131.94	137.73	87.49	87.89	87.49	80.63	82.32	112.91	160.78	159.02	164.48	872736693	872736693	872736693	872736693	666761616	3120789333	2634930631	1189553850	1009280781	212
Bipolar disorder	Non-communicable diseases	Mental disorders	Bipolar disorder		3	YLDs	120.70	117.69	120.70	124.37	122.00	116.96	107.16	145.84	147.29	99.82	97.31	99.82	107.21	106.01	115.86	116.79	157.17	157.63	872736693	872736693	872736693	872736693	666761616	3120789333	2634930631	1189553850	1009280781	213
Anxiety disorders	Non-communicable diseases	Mental disorders	Anxiety disorders		3	YLDs	327.85	343.86	327.85	319.02	328.09	316.72	330.81	472.70	490.48	288.43	301.91	288.43	289.84	297.50	313.31	354.03	499.45	514.66	872736693	872736693	872736693	872736693	666761616	3120789333	2634930631	1189553850	1009280781	214
Eating disorders	Non-communicable diseases	Mental disorders	Eating disorders		3	YLDs	28.21	17.92	28.21	25.84	22.97	32.12	41.99	94.83	103.35	25.55	16.36	25.55	25.73	22.97	34.32	42.45	84.01	88.31	872736693	872736693	872736693	872736693	666761616	3120789333	2634930631	1189553850	1009280781	215
Anorexia nervosa	Non-communicable diseases	Mental disorders	Eating disorders	Anorexia nervosa	4	YLDs	5.86	3.89	5.86	5.49	4.92	6.64	8.83	23.15	25.84	5.74	3.86	5.74	6.03	5.42	7.25	8.31	19.51	21.15	872736693	872736693	872736693	872736693	666761616	3120789333	2634930631	1189553850	1009280781	216
Bulimia nervosa	Non-communicable diseases	Mental disorders	Eating disorders	Bulimia nervosa	4	YLDs	22.35	14.04	22.35	20.35	18.06	25.49	33.16	71.67	77.51	19.81	12.51	19.81	19.69	17.55	27.07	34.14	64.50	67.16	872736693	872736693	872736693	872736693	666761616	3120789333	2634930631	1189553850	1009280781	217
Autism spectrum disorders	Non-communicable diseases	Mental disorders	Autism spectrum disorders		3	YLDs	58.75	58.24	58.75	63.25	62.41	54.54	59.10	92.06	97.70	62.36	61.88	62.36	67.55	66.69	55.69	56.97	86.73	91.47	872736693	872736693	872736693	872736693	666761616	3120789333	2634930631	1189553850	1009280781	218
Attention-deficit/hyperactivity disorder	Non-communicable diseases	Mental disorders	Attention-deficit/hyperactivity disorder		3	YLDs	12.29	12.85	12.29	16.19	15.73	8.02	15.88	12.78	12.48	13.85	14.45	13.85	18.84	18.27	8.68	14.21	9.87	9.41	872736693	872736693	872736693	872736693	666761616	3120789333	2634930631	1189553850	1009280781	219
Conduct disorder	Non-communicable diseases	Mental disorders	Conduct disorder		3	YLDs	91.30	89.47	91.30	93.47	92.94	89.91	85.61	98.50	99.06	119.71	117.32	119.71	129.81	128.21	101.87	62.30	63.48	63.77	872736693	872736693	872736693	872736693	666761616	3120789333	2634930631	1189553850	1009280781	220
Idiopathic developmental intellectual disability	Non-communicable diseases	Mental disorders	Idiopathic developmental intellectual disability		3	YLDs	64.04	132.97	64.04	31.21	37.46	94.78	19.59	19.10	19.27	69.34	142.22	69.34	34.92	41.92	98.45	18.46	17.04	17.03	872736693	872736693	872736693	872736693	666761616	3120789333	2634930631	1189553850	1009280781	221
Other mental disorders	Non-communicable diseases	Mental disorders	Other mental disorders		3	YLDs	135.88	135.45	135.88	137.45	137.50	135.93	136.27	149.40	150.64	103.10	102.76	103.10	102.30	103.30	128.84	159.75	180.21	181.25	872736693	872736693	872736693	872736693	666761616	3120789333	2634930631	1189553850	1009280781	222
Substance use disorders	Non-communicable diseases	Substance use disorders			2	YLDs	294.95	258.17	294.95	292.27	320.91	294.95	457.42	552.06	553.11	239.60	209.46	239.60	249.38	276.53	296.63	505.84	545.64	530.99	872736693	872736693	872736693	872736693	666761616	3120789333	2634930631	1189553850	1009280781	223
Alcohol use disorders	Non-communicable diseases	Substance use disorders	Alcohol use disorders		3	YLDs	126.15	130.61	126.15	127.07	137.99	116.15	150.65	142.51	139.92	100.93	105.31	100.93	105.57	115.59	114.21	173.00	149.57	142.29	872736693	872736693	872736693	872736693	666761616	3120789333	2634930631	1189553850	1009280781	224
Drug use disorders	Non-communicable diseases	Substance use disorders	Drug use disorders		3	YLDs	168.80	127.56	168.80	165.21	182.92	178.80	306.77	409.55	413.19	138.67	104.15	138.67	143.82	160.94	182.42	332.84	396.07	388.70	872736693	872736693	872736693	872736693	666761616	3120789333	2634930631	1189553850	1009280781	225
Opioid use disorders	Non-communicable diseases	Substance use disorders	Drug use disorders	Opioid use disorders	4	YLDs	154.39	114.48	154.39	151.08	168.22	158.93	252.45	290.97	279.81	126.30	92.85	126.30	130.61	147.01	161.28	279.03	285.79	267.42	872736693	872736693	872736693	872736693	666761616	3120789333	2634930631	1189553850	1009280781	226
Cocaine use disorders	Non-communicable diseases	Substance use disorders	Drug use disorders	Cocaine use disorders	4	YLDs	1.15	0.63	1.15	1.05	1.08	1.22	8.76	34.32	39.71	0.90	0.49	0.90	0.82	0.88	1.21	9.02	33.47	37.86	872736693	872736693	872736693	872736693	666761616	3120789333	2634930631	1189553850	1009280781	227
Amphetamine use disorders	Non-communicable diseases	Substance use disorders	Drug use disorders	Amphetamine use disorders	4	YLDs	3.70	3.23	3.70	3.88	3.92	6.72	18.63	24.38	26.52	3.28	2.83	3.28	3.81	3.87	7.34	17.74	20.98	22.25	872736693	872736693	872736693	872736693	666761616	3120789333	2634930631	1189553850	1009280781	228
Cannabis use disorders	Non-communicable diseases	Substance use disorders	Drug use disorders	Cannabis use disorders	4	YLDs	4.54	5.04	4.54	4.21	4.66	4.79	6.34	15.35	16.94	4.03	4.50	4.03	4.18	4.68	5.08	6.36	13.33	14.36	872736693	872736693	872736693	872736693	666761616	3120789333	2634930631	1189553850	1009280781	229
Other drug use disorders	Non-communicable diseases	Substance use disorders	Drug use disorders	Other drug use disorders	4	YLDs	5.02	4.19	5.02	4.99	5.05	7.14	20.59	44.54	50.21	4.16	3.47	4.16	4.40	4.50	7.51	20.70	42.49	46.81	872736693	872736693	872736693	872736693	666761616	3120789333	2634930631	1189553850	1009280781	230
Diabetes and kidney diseases	Non-communicable diseases	Diabetes and kidney diseases			2	YLDs	613.80	533.00	613.80	608.88	650.35	641.57	517.10	528.72	507.91	404.94	349.62	404.94	335.22	367.41	531.69	637.89	828.85	828.83	872736693	872736693	872736693	872736693	666761616	3120789333	2634930631	1189553850	1009280781	231
Diabetes mellitus	Non-communicable diseases	Diabetes and kidney diseases	Diabetes mellitus		3	YLDs	509.86	429.74	509.86	503.29	545.96	539.10	436.26	435.79	416.10	334.86	280.65	334.86	275.21	306.90	447.86	541.75	683.31	679.45	872736693	872736693	872736693	872736693	666761616	3120789333	2634930631	1189553850	1009280781	232
Diabetes mellitus type 1	Non-communicable diseases	Diabetes and kidney diseases	Diabetes mellitus	Diabetes mellitus type 1	4	YLDs	10.58	10.36	10.58	11.01	10.87	9.61	7.91	27.27	29.84	8.76	8.58	8.76	9.00	8.97	9.41	8.90	31.49	34.25	872736693	872736693	872736693	872736693	666761616	3120789333	2634930631	1189553850	1009280781	233
Diabetes mellitus type 2	Non-communicable diseases	Diabetes and kidney diseases	Diabetes mellitus	Diabetes mellitus type 2	4	YLDs	499.28	419.38	499.28	492.28	535.09	529.49	428.35	408.52	386.26	326.10	272.07	326.10	266.21	297.93	438.45	532.85	651.82	645.19	872736693	872736693	872736693	872736693	666761616	3120789333	2634930631	1189553850	1009280781	234
Chronic kidney disease	Non-communicable diseases	Diabetes and kidney diseases	Chronic kidney disease		3	YLDs	103.90	103.20	103.90	105.54	104.34	102.44	80.81	92.90	91.77	70.04	68.93	70.04	59.97	60.47	83.79	96.11	145.51	149.35	872736693	872736693	872736693	872736693	666761616	3120789333	2634930631	1189553850	1009280781	235
Chronic kidney disease due to diabetes mellitus type 1	Non-communicable diseases	Diabetes and kidney diseases	Chronic kidney disease	Chronic kidney disease due to diabetes mellitus type 1	4	YLDs	2.17	2.30	2.17	1.76	1.80	2.53	2.83	5.58	5.76	1.63	1.74	1.63	1.25	1.28	2.34	3.55	7.46	7.72	872736693	872736693	872736693	872736693	666761616	3120789333	2634930631	1189553850	1009280781	236
Chronic kidney disease due to diabetes mellitus type 2	Non-communicable diseases	Diabetes and kidney diseases	Chronic kidney disease	Chronic kidney disease due to diabetes mellitus type 2	4	YLDs	18.35	17.80	18.35	18.22	18.23	18.44	15.90	20.68	20.73	11.04	10.67	11.04	8.09	8.38	13.78	19.90	36.52	38.36	872736693	872736693	872736693	872736693	666761616	3120789333	2634930631	1189553850	1009280781	237
Chronic kidney disease due to hypertension	Non-communicable diseases	Diabetes and kidney diseases	Chronic kidney disease	Chronic kidney disease due to hypertension	4	YLDs	18.00	17.33	18.00	18.00	17.97	18.25	15.85	18.73	18.53	11.73	11.19	11.73	9.69	9.88	14.54	18.90	30.92	31.96	872736693	872736693	872736693	872736693	666761616	3120789333	2634930631	1189553850	1009280781	238
Chronic kidney disease due to glomerulonephritis	Non-communicable diseases	Diabetes and kidney diseases	Chronic kidney disease	Chronic kidney disease due to glomerulonephritis	4	YLDs	13.00	11.91	13.00	12.21	12.32	13.79	11.60	14.08	13.84	10.48	9.62	10.48	9.72	9.79	13.17	13.51	17.86	17.72	872736693	872736693	872736693	872736693	666761616	3120789333	2634930631	1189553850	1009280781	239
Chronic kidney disease due to other and unspecified causes	Non-communicable diseases	Diabetes and kidney diseases	Chronic kidney disease	Chronic kidney disease due to other and unspecified causes	4	YLDs	52.38	53.86	52.38	55.35	54.02	49.44	34.62	33.82	32.92	35.15	35.70	35.15	31.23	31.14	39.97	40.25	52.75	53.59	872736693	872736693	872736693	872736693	666761616	3120789333	2634930631	1189553850	1009280781	240
Acute glomerulonephritis	Non-communicable diseases	Diabetes and kidney diseases	Acute glomerulonephritis		3	YLDs	0.04	0.05	0.04	0.05	0.05	0.04	0.03	0.03	0.03	0.04	0.05	0.04	0.04	0.04	0.04	0.03	0.04	0.04	872736693	872736693	872736693	872736693	666761616	3120789333	2634930631	1189553850	1009280781	241
Skin and subcutaneous diseases	Non-communicable diseases	Skin and subcutaneous diseases			2	YLDs	539.96	515.43	518.05	533.73	533.46	501.43	536.92	713.63	746.42	583.92	562.73	560.26	575.84	577.53	504.99	514.05	699.49	733.27	872736693	872736693	872736693	872736693	666761616	3120789333	2634930631	1189553850	1009280781	242
Dermatitis	Non-communicable diseases	Skin and subcutaneous diseases	Dermatitis		3	YLDs	149.63	148.16	149.63	162.33	166.49	128.39	134.35	240.29	253.85	176.41	174.52	176.41	191.61	196.70	132.59	120.86	207.04	217.91	872736693	872736693	872736693	872736693	666761616	3120789333	2634930631	1189553850	1009280781	243
Atopic dermatitis	Non-communicable diseases	Skin and subcutaneous diseases	Dermatitis	Atopic dermatitis	4	YLDs	127.41	125.99	127.41	139.52	143.90	106.38	108.32	197.37	207.64	157.53	155.66	157.53	172.17	177.34	111.23	92.41	159.07	166.36	872736693	872736693	872736693	872736693	666761616	3120789333	2634930631	1189553850	1009280781	244
Contact dermatitis	Non-communicable diseases	Skin and subcutaneous diseases	Dermatitis	Contact dermatitis	4	YLDs	21.85	21.81	21.85	22.24	22.07	21.75	23.17	39.84	42.79	18.54	18.53	18.54	18.96	18.92	21.10	25.36	44.45	47.64	872736693	872736693	872736693	872736693	666761616	3120789333	2634930631	1189553850	1009280781	245
Seborrhoeic dermatitis	Non-communicable diseases	Skin and subcutaneous diseases	Dermatitis	Seborrhoeic dermatitis	4	YLDs	0.36	0.36	0.36	0.56	0.53	0.27	2.86	3.07	3.42	0.34	0.33	0.34	0.48	0.44	0.26	3.09	3.51	3.92	872736693	872736693	872736693	872736693	666761616	3120789333	2634930631	1189553850	1009280781	246
Psoriasis	Non-communicable diseases	Skin and subcutaneous diseases	Psoriasis		3	YLDs	48.93	33.64	48.93	44.24	42.40	55.38	54.70	145.13	159.01	40.34	27.73	40.34	35.54	34.27	52.56	62.07	172.30	188.74	872736693	872736693	872736693	872736693	666761616	3120789333	2634930631	1189553850	1009280781	247
Bacterial skin diseases	Non-communicable diseases	Skin and subcutaneous diseases	Bacterial skin diseases		3	YLDs	2.76	2.85	2.76	3.22	3.16	1.99	1.49	4.23	4.51	3.00	3.13	3.00	3.57	3.51	1.95	1.48	4.58	4.90	872736693	872736693	872736693	872736693	666761616	3120789333	2634930631	1189553850	1009280781	248
Cellulitis	Non-communicable diseases	Skin and subcutaneous diseases	Bacterial skin diseases	Cellulitis	4	YLDs	1.29	1.28	1.29	1.38	1.33	1.18	1.02	3.63	3.94	1.20	1.20	1.20	1.25	1.22	1.14	1.03	3.98	4.33	872736693	872736693	872736693	872736693	666761616	3120789333	2634930631	1189553850	1009280781	249
Pyoderma	Non-communicable diseases	Skin and subcutaneous diseases	Bacterial skin diseases	Pyoderma	4	YLDs	1.47	1.58	1.47	1.84	1.83	0.81	0.47	0.61	0.57	1.80	1.93	1.80	2.31	2.29	0.81	0.45	0.61	0.57	872736693	872736693	872736693	872736693	666761616	3120789333	2634930631	1189553850	1009280781	250
Scabies	Non-communicable diseases	Skin and subcutaneous diseases	Scabies		3	YLDs	67.65	67.65	54.95	56.77	55.98	59.78	80.38	12.36	8.00	72.17	72.17	59.03	62.74	61.45	61.99	77.07	10.62	6.69	872736693	872736693	872736693	872736693	666761616	3120789333	2634930631	1189553850	1009280781	251
Fungal skin diseases	Non-communicable diseases	Skin and subcutaneous diseases	Fungal skin diseases		3	YLDs	82.24	82.24	73.03	80.94	80.67	62.62	45.46	32.49	31.50	83.15	83.15	72.63	75.49	76.41	58.88	48.33	43.75	43.80	872736693	872736693	872736693	872736693	666761616	3120789333	2634930631	1189553850	1009280781	252
Viral skin diseases	Non-communicable diseases	Skin and subcutaneous diseases	Viral skin diseases		3	YLDs	49.52	53.22	49.52	50.70	51.80	47.49	61.60	70.88	74.68	66.72	70.87	66.72	67.71	68.40	50.76	50.24	54.87	57.97	872736693	872736693	872736693	872736693	666761616	3120789333	2634930631	1189553850	1009280781	253
Acne vulgaris	Non-communicable diseases	Skin and subcutaneous diseases	Acne vulgaris		3	YLDs	22.46	17.35	22.46	22.63	21.37	24.18	34.06	81.87	89.71	23.57	18.25	23.57	26.76	25.29	26.85	29.31	64.05	69.19	872736693	872736693	872736693	872736693	666761616	3120789333	2634930631	1189553850	1009280781	254
Alopecia areata	Non-communicable diseases	Skin and subcutaneous diseases	Alopecia areata		3	YLDs	5.69	5.67	5.69	5.81	5.73	5.71	6.07	10.47	11.25	4.95	4.93	4.95	5.13	5.08	5.73	6.62	11.27	11.96	872736693	872736693	872736693	872736693	666761616	3120789333	2634930631	1189553850	1009280781	255
Pruritus	Non-communicable diseases	Skin and subcutaneous diseases	Pruritus		3	YLDs	9.53	8.97	9.53	9.04	8.92	9.97	10.10	8.34	8.09	8.18	7.71	8.18	7.48	7.42	9.37	11.07	10.00	9.84	872736693	872736693	872736693	872736693	666761616	3120789333	2634930631	1189553850	1009280781	256
Urticaria	Non-communicable diseases	Skin and subcutaneous diseases	Urticaria		3	YLDs	68.55	67.88	68.55	65.74	66.11	71.24	68.72	53.09	49.89	79.13	78.26	79.13	76.29	76.37	73.40	62.15	47.13	44.58	872736693	872736693	872736693	872736693	666761616	3120789333	2634930631	1189553850	1009280781	257
Decubitus ulcer	Non-communicable diseases	Skin and subcutaneous diseases	Decubitus ulcer		3	YLDs	2.07	2.27	2.07	2.51	2.43	1.76	1.91	3.79	3.89	1.31	1.44	1.31	1.23	1.23	1.30	2.12	6.40	6.83	872736693	872736693	872736693	872736693	666761616	3120789333	2634930631	1189553850	1009280781	258
Other skin and subcutaneous diseases	Non-communicable diseases	Skin and subcutaneous diseases	Other skin and subcutaneous diseases		3	YLDs	30.92	25.52	30.92	29.81	28.40	32.92	38.07	50.70	52.04	25.00	20.58	25.00	22.30	21.41	29.61	42.74	67.48	70.84	872736693	872736693	872736693	872736693	666761616	3120789333	2634930631	1189553850	1009280781	259
Sense organ diseases	Non-communicable diseases	Sense organ diseases			2	YLDs	1076.48	1063.74	1076.48	1031.91	1006.50	1097.57	815.02	532.70	506.03	721.10	713.28	721.10	585.97	581.07	866.45	954.84	859.64	858.77	872736693	872736693	872736693	872736693	666761616	3120789333	2634930631	1189553850	1009280781	260
Blindness and vision impairment	Non-communicable diseases	Sense organ diseases	Blindness and vision impairment		3	YLDs	568.60	559.66	568.60	509.31	492.61	595.35	346.53	158.57	139.86	372.62	367.91	372.62	277.63	276.86	463.43	406.23	233.18	213.54	872736693	872736693	872736693	872736693	666761616	3120789333	2634930631	1189553850	1009280781	261
Glaucoma	Non-communicable diseases	Sense organ diseases	Blindness and vision impairment	Glaucoma	4	YLDs	15.41	14.99	15.41	22.03	20.81	10.89	8.89	4.69	4.56	8.78	8.55	8.78	8.43	8.35	7.42	10.86	9.28	9.61	872736693	872736693	872736693	872736693	666761616	3120789333	2634930631	1189553850	1009280781	262
Cataract	Non-communicable diseases	Sense organ diseases	Blindness and vision impairment	Cataract	4	YLDs	207.34	223.90	207.34	173.67	157.22	223.38	73.97	27.31	21.42	115.11	125.87	115.11	68.84	64.60	148.60	86.40	53.82	45.84	872736693	872736693	872736693	872736693	666761616	3120789333	2634930631	1189553850	1009280781	263
Age-related macular degeneration	Non-communicable diseases	Sense organ diseases	Blindness and vision impairment	Age-related macular degeneration	4	YLDs	9.61	11.90	9.61	13.18	11.15	7.03	6.30	5.95	6.29	5.42	6.74	5.42	5.00	4.39	4.75	7.68	12.47	14.06	872736693	872736693	872736693	872736693	666761616	3120789333	2634930631	1189553850	1009280781	264
Refraction disorders	Non-communicable diseases	Sense organ diseases	Blindness and vision impairment	Refraction disorders	4	YLDs	121.72	107.18	121.72	85.21	88.02	143.78	93.71	65.67	62.29	97.05	89.08	97.05	67.21	69.28	126.76	101.03	73.65	70.57	872736693	872736693	872736693	872736693	666761616	3120789333	2634930631	1189553850	1009280781	265
Near vision loss	Non-communicable diseases	Sense organ diseases	Blindness and vision impairment	Near vision loss	4	YLDs	167.06	158.29	167.06	155.79	157.86	168.40	125.42	32.71	24.34	114.37	107.80	114.37	94.86	97.81	142.25	154.89	49.40	39.11	872736693	872736693	872736693	872736693	666761616	3120789333	2634930631	1189553850	1009280781	266
Other vision loss	Non-communicable diseases	Sense organ diseases	Blindness and vision impairment	Other vision loss	4	YLDs	47.47	43.39	47.47	59.44	57.54	41.87	38.24	22.24	20.97	31.89	29.86	31.89	33.28	32.42	33.66	45.37	34.56	34.35	872736693	872736693	872736693	872736693	666761616	3120789333	2634930631	1189553850	1009280781	267
Age-related and other hearing loss	Non-communicable diseases	Sense organ diseases	Age-related and other hearing loss		3	YLDs	477.83	475.21	477.83	492.83	484.34	471.82	436.93	342.87	334.98	326.29	324.06	326.29	289.25	285.00	377.64	511.87	580.04	597.35	872736693	872736693	872736693	872736693	666761616	3120789333	2634930631	1189553850	1009280781	268
Other sense organ diseases	Non-communicable diseases	Sense organ diseases	Other sense organ diseases		3	YLDs	30.05	28.88	30.05	29.77	29.55	30.41	31.55	31.25	31.18	22.18	21.31	22.18	19.09	19.22	25.38	36.74	46.42	47.88	872736693	872736693	872736693	872736693	666761616	3120789333	2634930631	1189553850	1009280781	269
Musculoskeletal disorders	Non-communicable diseases	Musculoskeletal disorders			2	YLDs	1567.33	1465.26	1568.57	1475.25	1452.19	1696.02	1505.27	2167.27	2222.83	1109.94	1031.02	1110.74	946.44	940.37	1501.04	1808.26	2910.33	3015.62	872736693	872736693	872736693	872736693	666761616	3120789333	2634930631	1189553850	1009280781	270
Rheumatoid arthritis	Non-communicable diseases	Musculoskeletal disorders	Rheumatoid arthritis		3	YLDs	31.36	30.52	31.36	23.91	26.02	32.97	28.57	41.17	42.61	20.83	20.04	20.83	13.61	15.05	27.39	35.44	61.11	64.71	872736693	872736693	872736693	872736693	666761616	3120789333	2634930631	1189553850	1009280781	271
Osteoarthritis	Non-communicable diseases	Musculoskeletal disorders	Osteoarthritis		3	YLDs	103.14	89.72	103.14	82.90	83.66	118.28	104.28	144.33	148.85	62.42	54.18	62.42	37.83	39.44	90.64	132.25	251.32	270.70	872736693	872736693	872736693	872736693	666761616	3120789333	2634930631	1189553850	1009280781	272
Low back pain	Non-communicable diseases	Musculoskeletal disorders	Low back pain		3	YLDs	801.93	860.39	801.93	888.76	855.28	782.58	654.51	1239.26	1258.24	585.37	623.97	585.37	596.18	577.08	703.00	759.23	1596.67	1626.67	872736693	872736693	872736693	872736693	666761616	3120789333	2634930631	1189553850	1009280781	273
Neck pain	Non-communicable diseases	Musculoskeletal disorders	Neck pain		3	YLDs	279.67	263.27	279.67	297.47	284.92	280.02	398.33	397.67	409.40	193.62	182.22	193.62	182.75	178.28	246.62	491.48	557.74	583.17	872736693	872736693	872736693	872736693	666761616	3120789333	2634930631	1189553850	1009280781	274
Gout	Non-communicable diseases	Musculoskeletal disorders	Gout		3	YLDs	12.39	12.39	13.63	13.87	13.62	13.96	13.30	23.61	24.84	7.74	7.74	8.53	6.84	6.92	10.99	16.64	38.03	41.22	872736693	872736693	872736693	872736693	666761616	3120789333	2634930631	1189553850	1009280781	275
Other musculoskeletal disorders	Non-communicable diseases	Musculoskeletal disorders	Other musculoskeletal disorders		3	YLDs	338.83	208.96	338.83	168.33	188.70	468.21	306.28	321.23	338.89	239.97	142.86	239.97	109.24	123.60	422.40	373.21	405.47	429.16	872736693	872736693	872736693	872736693	666761616	3120789333	2634930631	1189553850	1009280781	276
Other non-communicable diseases	Non-communicable diseases	Other non-communicable diseases			2	YLDs	737.83	824.73	735.10	724.20	698.78	740.76	631.10	619.41	615.12	651.71	756.00	648.54	633.80	604.18	702.63	706.38	746.76	745.30	872736693	872736693	872736693	872736693	666761616	3120789333	2634930631	1189553850	1009280781	277
Congenital birth defects	Non-communicable diseases	Other non-communicable diseases	Congenital birth defects		3	YLDs	185.72	203.27	182.99	194.83	176.40	177.93	135.64	149.99	147.62	195.60	213.96	192.43	206.27	187.68	179.18	131.43	144.36	141.67	872736693	872736693	872736693	872736693	666761616	3120789333	2634930631	1189553850	1009280781	278
Neural tube defects	Non-communicable diseases	Other non-communicable diseases	Congenital birth defects	Neural tube defects	4	YLDs	17.53	17.53	14.80	17.36	15.85	12.57	9.73	7.64	6.87	19.16	19.16	15.99	18.92	17.34	12.75	9.48	7.45	6.79	872736693	872736693	872736693	872736693	666761616	3120789333	2634930631	1189553850	1009280781	279
Congenital heart anomalies	Non-communicable diseases	Other non-communicable diseases	Congenital birth defects	Congenital heart anomalies	4	YLDs	8.99	9.92	8.99	9.26	9.52	8.31	7.04	9.19	9.45	12.47	14.02	12.47	12.99	13.29	8.75	5.54	6.74	6.89	872736693	872736693	872736693	872736693	666761616	3120789333	2634930631	1189553850	1009280781	280
Orofacial clefts	Non-communicable diseases	Other non-communicable diseases	Congenital birth defects	Orofacial clefts	4	YLDs	4.29	4.33	4.29	3.30	3.48	5.09	3.86	3.27	3.16	4.47	4.54	4.47	3.49	3.67	5.14	3.74	3.04	2.95	872736693	872736693	872736693	872736693	666761616	3120789333	2634930631	1189553850	1009280781	281
Down syndrome	Non-communicable diseases	Other non-communicable diseases	Congenital birth defects	Down syndrome	4	YLDs	3.39	3.04	3.39	3.30	3.39	3.54	4.55	6.82	7.00	3.51	3.07	3.51	3.48	3.55	3.61	4.39	6.18	6.26	872736693	872736693	872736693	872736693	666761616	3120789333	2634930631	1189553850	1009280781	282
Turner syndrome	Non-communicable diseases	Other non-communicable diseases	Congenital birth defects	Turner syndrome	4	YLDs	0.16	0.18	0.16	0.16	0.17	0.14	0.09	0.20	0.23	0.18	0.21	0.18	0.20	0.20	0.15	0.08	0.17	0.19	872736693	872736693	872736693	872736693	666761616	3120789333	2634930631	1189553850	1009280781	283
Klinefelter syndrome	Non-communicable diseases	Other non-communicable diseases	Congenital birth defects	Klinefelter syndrome	4	YLDs	0.06	0.06	0.06	0.06	0.06	0.07	0.05	0.08	0.09	0.06	0.06	0.06	0.06	0.06	0.08	0.05	0.07	0.07	872736693	872736693	872736693	872736693	666761616	3120789333	2634930631	1189553850	1009280781	284
Other chromosomal abnormalities	Non-communicable diseases	Other non-communicable diseases	Congenital birth defects	Other chromosomal abnormalities	4	YLDs	9.69	10.99	9.69	10.39	10.22	8.75	5.48	8.97	9.33	10.79	12.06	10.79	11.82	11.58	8.90	5.24	8.30	8.60	872736693	872736693	872736693	872736693	666761616	3120789333	2634930631	1189553850	1009280781	285
Congenital musculoskeletal and limb anomalies	Non-communicable diseases	Other non-communicable diseases	Congenital birth defects	Congenital musculoskeletal and limb anomalies	4	YLDs	60.93	60.61	60.93	60.65	60.51	62.44	57.43	63.82	59.32	60.74	60.59	60.74	60.64	60.74	61.87	57.05	64.73	60.38	872736693	872736693	872736693	872736693	666761616	3120789333	2634930631	1189553850	1009280781	286
Urogenital congenital anomalies	Non-communicable diseases	Other non-communicable diseases	Congenital birth defects	Urogenital congenital anomalies	4	YLDs	1.30	1.27	1.30	1.43	1.45	1.18	2.14	4.11	4.47	1.60	1.54	1.60	1.81	1.81	1.27	1.73	3.65	4.00	872736693	872736693	872736693	872736693	666761616	3120789333	2634930631	1189553850	1009280781	287
Digestive congenital anomalies	Non-communicable diseases	Other non-communicable diseases	Congenital birth defects	Digestive congenital anomalies	4	YLDs	7.14	7.35	7.14	7.39	7.29	7.32	9.55	22.52	23.88	7.26	7.48	7.26	7.56	7.46	7.33	9.44	22.27	23.47	872736693	872736693	872736693	872736693	666761616	3120789333	2634930631	1189553850	1009280781	288
Other congenital birth defects	Non-communicable diseases	Other non-communicable diseases	Congenital birth defects	Other congenital birth defects	4	YLDs	72.24	88.00	72.24	81.52	64.47	68.53	35.72	23.36	23.84	75.36	91.23	75.36	85.32	67.97	69.34	34.68	21.75	22.07	872736693	872736693	872736693	872736693	666761616	3120789333	2634930631	1189553850	1009280781	289
Urinary diseases and male infertility	Non-communicable diseases	Other non-communicable diseases	Urinary diseases and male infertility		3	YLDs	49.77	50.81	49.77	58.06	55.03	44.94	33.27	40.27	38.45	31.29	31.93	31.29	28.11	27.40	35.13	41.02	64.33	63.72	872736693	872736693	872736693	872736693	666761616	3120789333	2634930631	1189553850	1009280781	290
Urinary tract infections	Non-communicable diseases	Other non-communicable diseases	Urinary diseases and male infertility	Urinary tract infections	4	YLDs	1.81	1.72	1.81	1.49	1.52	2.13	2.24	2.62	2.64	1.61	1.54	1.61	1.35	1.38	2.12	2.41	2.83	2.84	872736693	872736693	872736693	872736693	666761616	3120789333	2634930631	1189553850	1009280781	291
Urolithiasis	Non-communicable diseases	Other non-communicable diseases	Urinary diseases and male infertility	Urolithiasis	4	YLDs	2.62	2.67	2.62	2.47	2.51	2.70	2.70	3.43	3.33	1.93	1.96	1.93	1.67	1.72	2.46	3.28	4.65	4.56	872736693	872736693	872736693	872736693	666761616	3120789333	2634930631	1189553850	1009280781	292
Benign prostatic hyperplasia	Non-communicable diseases	Other non-communicable diseases	Urinary diseases and male infertility	Benign prostatic hyperplasia	4	YLDs	41.31	41.98	41.31	49.62	47.09	36.08	24.58	30.66	29.17	24.31	24.63	24.31	21.16	20.87	26.43	31.28	53.11	52.87	872736693	872736693	872736693	872736693	666761616	3120789333	2634930631	1189553850	1009280781	293
Male infertility	Non-communicable diseases	Other non-communicable diseases	Urinary diseases and male infertility	Male infertility	4	YLDs	2.66	3.09	2.66	3.26	2.67	2.52	2.19	1.64	1.41	2.25	2.60	2.25	2.90	2.40	2.67	2.36	1.58	1.31	872736693	872736693	872736693	872736693	666761616	3120789333	2634930631	1189553850	1009280781	294
Other urinary diseases	Non-communicable diseases	Other non-communicable diseases	Urinary diseases and male infertility	Other urinary diseases	4	YLDs	1.37	1.35	1.37	1.22	1.24	1.50	1.55	1.92	1.90	1.20	1.18	1.20	1.03	1.05	1.45	1.71	2.16	2.13	872736693	872736693	872736693	872736693	666761616	3120789333	2634930631	1189553850	1009280781	295
Gynecological diseases	Non-communicable diseases	Other non-communicable diseases	Gynecological diseases		3	YLDs	134.53	137.96	134.53	131.75	134.05	132.52	153.31	162.31	166.19	108.44	110.87	108.44	109.66	112.32	134.30	176.29	166.50	164.86	872736693	872736693	872736693	872736693	666761616	3120789333	2634930631	1189553850	1009280781	296
Uterine fibroids	Non-communicable diseases	Other non-communicable diseases	Gynecological diseases	Uterine fibroids	4	YLDs	18.19	18.86	18.19	17.91	18.53	18.27	19.39	14.38	14.15	13.03	13.48	13.03	12.07	12.65	17.15	24.18	17.62	16.99	872736693	872736693	872736693	872736693	666761616	3120789333	2634930631	1189553850	1009280781	297
Polycystic ovarian syndrome	Non-communicable diseases	Other non-communicable diseases	Gynecological diseases	Polycystic ovarian syndrome	4	YLDs	5.12	5.11	5.12	4.65	4.75	5.59	6.22	6.07	6.29	4.31	4.30	4.31	4.19	4.30	5.80	6.79	5.82	5.82	872736693	872736693	872736693	872736693	666761616	3120789333	2634930631	1189553850	1009280781	298
Female infertility	Non-communicable diseases	Other non-communicable diseases	Gynecological diseases	Female infertility	4	YLDs	5.43	7.00	5.43	6.10	5.41	4.74	4.74	1.41	1.12	4.55	5.88	4.55	5.26	4.71	5.01	5.18	1.40	1.09	872736693	872736693	872736693	872736693	666761616	3120789333	2634930631	1189553850	1009280781	299
Endometriosis	Non-communicable diseases	Other non-communicable diseases	Gynecological diseases	Endometriosis	4	YLDs	37.96	38.59	37.96	35.84	37.01	38.20	58.00	73.54	78.14	31.33	31.82	31.33	31.11	32.10	39.41	67.69	73.22	74.72	872736693	872736693	872736693	872736693	666761616	3120789333	2634930631	1189553850	1009280781	300
Genital prolapse	Non-communicable diseases	Other non-communicable diseases	Gynecological diseases	Genital prolapse	4	YLDs	6.69	7.99	6.69	7.75	7.40	5.26	3.37	3.06	2.94	4.47	5.36	4.47	4.34	4.24	4.47	4.22	4.80	4.79	872736693	872736693	872736693	872736693	666761616	3120789333	2634930631	1189553850	1009280781	301
Premenstrual syndrome	Non-communicable diseases	Other non-communicable diseases	Gynecological diseases	Premenstrual syndrome	4	YLDs	50.79	51.34	50.79	48.30	50.15	50.25	50.15	45.94	46.39	42.38	42.72	42.38	43.29	45.22	52.11	54.97	45.22	44.45	872736693	872736693	872736693	872736693	666761616	3120789333	2634930631	1189553850	1009280781	302
Other gynecological diseases	Non-communicable diseases	Other non-communicable diseases	Gynecological diseases	Other gynecological diseases	4	YLDs	10.35	9.07	10.35	11.19	10.80	10.20	11.43	17.91	17.16	8.36	7.32	8.36	9.39	9.09	10.35	13.26	18.42	16.99	872736693	872736693	872736693	872736693	666761616	3120789333	2634930631	1189553850	1009280781	303
Hemoglobinopathies and hemolytic anemias	Non-communicable diseases	Other non-communicable diseases	Hemoglobinopathies and hemolytic anemias		3	YLDs	104.75	170.49	104.75	108.31	90.26	101.35	48.39	14.62	13.60	110.55	183.79	110.55	115.91	94.89	101.23	50.00	15.65	14.91	872736693	872736693	872736693	872736693	666761616	3120789333	2634930631	1189553850	1009280781	304
Thalassemias	Non-communicable diseases	Other non-communicable diseases	Hemoglobinopathies and hemolytic anemias	Thalassemias	4	YLDs	0.15	0.25	0.15	0.06	0.07	0.26	0.39	0.09	0.09	0.23	0.39	0.23	0.09	0.11	0.28	0.27	0.05	0.06	872736693	872736693	872736693	872736693	666761616	3120789333	2634930631	1189553850	1009280781	305
Thalassemias trait	Non-communicable diseases	Other non-communicable diseases	Hemoglobinopathies and hemolytic anemias	Thalassemias trait	4	YLDs	20.22	30.34	20.22	13.69	14.01	25.63	34.23	4.63	4.27	21.41	33.19	21.41	14.19	14.64	25.78	35.56	4.71	4.41	872736693	872736693	872736693	872736693	666761616	3120789333	2634930631	1189553850	1009280781	306
Sickle cell disorders	Non-communicable diseases	Other non-communicable diseases	Hemoglobinopathies and hemolytic anemias	Sickle cell disorders	4	YLDs	8.35	12.44	8.35	13.87	8.15	5.05	0.26	0.58	0.22	10.46	16.02	10.46	17.77	10.41	5.50	0.22	0.47	0.17	872736693	872736693	872736693	872736693	666761616	3120789333	2634930631	1189553850	1009280781	307
Sickle cell trait	Non-communicable diseases	Other non-communicable diseases	Hemoglobinopathies and hemolytic anemias	Sickle cell trait	4	YLDs	32.53	57.83	32.53	39.00	29.69	27.28	3.36	2.98	2.68	35.77	63.37	35.77	42.42	32.25	27.77	3.29	2.84	2.60	872736693	872736693	872736693	872736693	666761616	3120789333	2634930631	1189553850	1009280781	308
G6PD deficiency	Non-communicable diseases	Other non-communicable diseases	Hemoglobinopathies and hemolytic anemias	G6PD deficiency	4	YLDs	0.55	0.81	0.55	0.64	0.57	0.46	0.19	0.10	0.09	0.58	0.84	0.58	0.67	0.58	0.45	0.20	0.12	0.11	872736693	872736693	872736693	872736693	666761616	3120789333	2634930631	1189553850	1009280781	309
G6PD trait	Non-communicable diseases	Other non-communicable diseases	Hemoglobinopathies and hemolytic anemias	G6PD trait	4	YLDs	<0.01	<0.01	<0.01	<0.01	<0.01	<0.01	<0.01	<0.01	<0.01	<0.01	<0.01	<0.01	<0.01	<0.01	<0.01	<0.01	<0.01	<0.01	872736693	872736693	872736693	872736693	666761616	3120789333	2634930631	1189553850	1009280781	310
Other hemoglobinopathies and hemolytic anemias	Non-communicable diseases	Other non-communicable diseases	Hemoglobinopathies and hemolytic anemias	Other hemoglobinopathies and hemolytic anemias	4	YLDs	42.95	68.82	42.95	41.04	37.76	42.67	9.95	6.24	6.25	42.08	69.97	42.08	40.76	36.89	41.44	10.46	7.46	7.56	872736693	872736693	872736693	872736693	666761616	3120789333	2634930631	1189553850	1009280781	311
Endocrine, metabolic, blood, and immune disorders	Non-communicable diseases	Other non-communicable diseases	Endocrine, metabolic, blood, and immune disorders		3	YLDs	55.90	74.41	55.90	51.42	49.03	57.60	24.06	29.24	30.27	55.00	76.32	55.00	50.92	47.97	57.03	25.49	36.73	38.77	872736693	872736693	872736693	872736693	666761616	3120789333	2634930631	1189553850	1009280781	312
Oral disorders	Non-communicable diseases	Other non-communicable diseases	Oral disorders		3	YLDs	207.16	187.79	207.16	179.83	194.01	226.43	236.44	222.98	218.98	150.83	139.13	150.83	122.95	133.92	195.76	282.14	319.19	321.37	872736693	872736693	872736693	872736693	666761616	3120789333	2634930631	1189553850	1009280781	313
Caries of deciduous teeth	Non-communicable diseases	Other non-communicable diseases	Oral disorders	Caries of deciduous teeth	4	YLDs	1.71	1.68	1.71	1.48	1.74	1.93	2.37	2.26	2.15	2.71	2.67	2.71	2.24	2.61	2.07	1.58	1.26	1.19	872736693	872736693	872736693	872736693	666761616	3120789333	2634930631	1189553850	1009280781	314
Caries of permanent teeth	Non-communicable diseases	Other non-communicable diseases	Oral disorders	Caries of permanent teeth	4	YLDs	18.11	22.26	18.11	16.93	19.44	18.65	19.69	28.26	28.26	15.89	19.41	15.89	15.10	17.43	18.58	20.87	30.97	31.03	872736693	872736693	872736693	872736693	666761616	3120789333	2634930631	1189553850	1009280781	315
Periodontal diseases	Non-communicable diseases	Other non-communicable diseases	Oral disorders	Periodontal diseases	4	YLDs	70.22	72.22	70.22	55.08	61.78	77.75	61.46	42.83	40.61	48.26	49.17	48.26	33.80	38.61	68.32	77.75	60.87	58.99	872736693	872736693	872736693	872736693	666761616	3120789333	2634930631	1189553850	1009280781	316
Edentulism and severe tooth loss	Non-communicable diseases	Other non-communicable diseases	Oral disorders	Edentulism and severe tooth loss	4	YLDs	66.27	40.90	66.27	55.59	60.32	77.37	101.73	98.97	97.24	40.38	24.42	40.38	28.64	31.93	57.22	125.54	169.24	173.28	872736693	872736693	872736693	872736693	666761616	3120789333	2634930631	1189553850	1009280781	317
Other oral disorders	Non-communicable diseases	Other non-communicable diseases	Oral disorders	Other oral disorders	4	YLDs	50.85	50.72	50.85	50.75	50.73	50.72	51.19	50.66	50.73	43.59	43.47	43.59	43.17	43.34	49.58	56.41	56.84	56.88	872736693	872736693	872736693	872736693	666761616	3120789333	2634930631	1189553850	1009280781	318
Injuries	Injuries				1	YLDs	828.89	1002.29	744.24	777.87	876.62	630.82	655.84	916.66	885.90	638.49	775.16	572.62	572.44	657.29	571.64	763.65	1229.78	1206.45	872736693	872736693	872736693	872736693	666761616	3120789333	2634930631	1189553850	1009280781	320
Transport injuries	Injuries	Transport injuries			2	YLDs	150.21	143.93	150.21	147.28	151.37	160.12	170.76	171.15	166.73	113.29	108.35	113.29	101.50	106.13	146.11	204.00	225.73	222.94	872736693	872736693	872736693	872736693	666761616	3120789333	2634930631	1189553850	1009280781	321
Road injuries	Injuries	Transport injuries	Road injuries		3	YLDs	102.95	97.29	102.95	109.36	110.92	104.09	137.85	144.53	139.87	75.62	71.66	75.62	73.84	76.18	93.80	166.89	191.17	187.06	872736693	872736693	872736693	872736693	666761616	3120789333	2634930631	1189553850	1009280781	322
Pedestrian road injuries	Injuries	Transport injuries	Road injuries	Pedestrian road injuries	4	YLDs	35.36	42.65	35.36	41.45	43.32	29.56	39.84	25.16	23.31	26.03	31.39	26.03	27.70	29.51	26.49	48.29	33.42	31.46	872736693	872736693	872736693	872736693	666761616	3120789333	2634930631	1189553850	1009280781	323
Cyclist road injuries	Injuries	Transport injuries	Road injuries	Cyclist road injuries	4	YLDs	15.02	13.08	15.02	15.43	15.50	15.58	23.16	27.59	26.53	11.16	9.89	11.16	10.70	10.92	14.06	28.18	36.76	35.74	872736693	872736693	872736693	872736693	666761616	3120789333	2634930631	1189553850	1009280781	324
Motorcyclist road injuries	Injuries	Transport injuries	Road injuries	Motorcyclist road injuries	4	YLDs	24.57	20.86	24.57	16.69	17.68	33.54	35.01	25.14	25.13	18.07	15.33	18.07	11.87	12.57	30.56	42.33	33.36	33.73	872736693	872736693	872736693	872736693	666761616	3120789333	2634930631	1189553850	1009280781	325
Motor vehicle road injuries	Injuries	Transport injuries	Road injuries	Motor vehicle road injuries	4	YLDs	20.53	12.91	20.53	26.12	24.63	19.48	29.54	61.67	60.37	14.87	9.30	14.87	17.08	16.48	17.43	35.75	81.02	80.01	872736693	872736693	872736693	872736693	666761616	3120789333	2634930631	1189553850	1009280781	326
Other road injuries	Injuries	Transport injuries	Road injuries	Other road injuries	4	YLDs	7.47	7.79	7.47	9.67	9.80	5.93	10.30	4.98	4.52	5.50	5.76	5.50	6.50	6.70	5.25	12.34	6.60	6.12	872736693	872736693	872736693	872736693	666761616	3120789333	2634930631	1189553850	1009280781	327
Other transport injuries	Injuries	Transport injuries	Other transport injuries		3	YLDs	47.25	46.64	47.25	37.91	40.45	56.03	32.90	26.62	26.87	37.67	36.68	37.67	27.66	29.95	52.31	37.11	34.57	35.88	872736693	872736693	872736693	872736693	666761616	3120789333	2634930631	1189553850	1009280781	328
Unintentional injuries	Injuries	Unintentional injuries			2	YLDs	531.27	539.49	446.62	449.68	473.32	398.01	387.18	689.11	663.10	406.53	413.60	340.65	329.26	354.77	354.81	448.62	937.10	916.81	872736693	872736693	872736693	872736693	666761616	3120789333	2634930631	1189553850	1009280781	329
Falls	Injuries	Unintentional injuries	Falls		3	YLDs	231.84	231.84	189.00	189.41	187.15	175.98	222.08	413.88	389.49	164.96	164.96	134.43	124.10	124.89	149.78	257.61	580.46	556.41	872736693	872736693	872736693	872736693	666761616	3120789333	2634930631	1189553850	1009280781	330
Drowning	Injuries	Unintentional injuries	Drowning		3	YLDs	2.05	2.05	1.82	1.71	1.82	1.76	1.90	0.91	0.86	1.63	1.63	1.43	1.28	1.38	1.58	2.21	1.18	1.15	872736693	872736693	872736693	872736693	666761616	3120789333	2634930631	1189553850	1009280781	331
Fire, heat, and hot substances	Injuries	Unintentional injuries	Fire, heat, and hot substances		3	YLDs	86.45	86.45	65.09	72.38	80.96	44.88	29.57	32.11	31.35	72.10	72.10	53.80	59.81	68.19	43.14	33.85	39.92	39.47	872736693	872736693	872736693	872736693	666761616	3120789333	2634930631	1189553850	1009280781	332
Poisonings	Injuries	Unintentional injuries	Poisonings		3	YLDs	4.41	4.36	4.41	4.74	4.86	3.85	5.42	13.18	12.79	3.92	3.88	3.92	4.25	4.39	3.76	5.79	14.06	13.62	872736693	872736693	872736693	872736693	666761616	3120789333	2634930631	1189553850	1009280781	333
Poisoning by carbon monoxide	Injuries	Unintentional injuries	Poisonings	Poisoning by carbon monoxide	4	YLDs	0.75	0.60	0.75	0.75	0.76	0.73	0.92	1.65	1.62	0.66	0.53	0.66	0.66	0.68	0.72	1.01	1.83	1.80	872736693	872736693	872736693	872736693	666761616	3120789333	2634930631	1189553850	1009280781	334
Poisoning by other means	Injuries	Unintentional injuries	Poisonings	Poisoning by other means	4	YLDs	3.66	3.76	3.66	3.99	4.10	3.12	4.50	11.53	11.17	3.26	3.35	3.26	3.59	3.72	3.05	4.78	12.23	11.81	872736693	872736693	872736693	872736693	666761616	3120789333	2634930631	1189553850	1009280781	335
Exposure to mechanical forces	Injuries	Unintentional injuries	Exposure to mechanical forces		3	YLDs	60.81	69.89	60.81	73.41	75.38	44.86	56.37	99.59	95.64	48.21	55.72	48.21	54.98	57.60	40.97	66.69	128.09	123.96	872736693	872736693	872736693	872736693	666761616	3120789333	2634930631	1189553850	1009280781	336
Unintentional firearm injuries	Injuries	Unintentional injuries	Exposure to mechanical forces	Unintentional firearm injuries	4	YLDs	5.44	6.20	5.44	7.05	7.19	3.65	4.05	3.48	3.16	4.41	5.00	4.41	5.35	5.58	3.42	4.66	4.37	4.05	872736693	872736693	872736693	872736693	666761616	3120789333	2634930631	1189553850	1009280781	337
Other exposure to mechanical forces	Injuries	Unintentional injuries	Exposure to mechanical forces	Other exposure to mechanical forces	4	YLDs	55.37	63.70	55.37	66.36	68.19	41.21	52.32	96.11	92.49	43.80	50.71	43.80	49.63	52.02	37.55	62.02	123.72	119.92	872736693	872736693	872736693	872736693	666761616	3120789333	2634930631	1189553850	1009280781	338
Adverse effects of medical treatment	Injuries	Unintentional injuries	Adverse effects of medical treatment		3	YLDs	1.70	1.34	1.70	1.79	1.62	1.70	3.87	10.16	11.11	1.50	1.19	1.50	1.51	1.36	1.61	4.69	14.46	16.18	872736693	872736693	872736693	872736693	666761616	3120789333	2634930631	1189553850	1009280781	339
Animal contact	Injuries	Unintentional injuries	Animal contact		3	YLDs	30.57	30.57	22.87	18.23	19.83	22.56	6.73	8.79	8.88	24.11	24.11	18.35	14.09	15.49	20.92	7.30	10.55	10.83	872736693	872736693	872736693	872736693	666761616	3120789333	2634930631	1189553850	1009280781	340
Venomous animal contact	Injuries	Unintentional injuries	Animal contact	Venomous animal contact	4	YLDs	20.23	20.23	15.30	9.88	11.46	16.68	3.75	4.53	4.31	16.33	16.33	12.57	8.33	9.59	15.69	3.94	4.98	4.77	872736693	872736693	872736693	872736693	666761616	3120789333	2634930631	1189553850	1009280781	341
Non-venomous animal contact	Injuries	Unintentional injuries	Animal contact	Non-venomous animal contact	4	YLDs	10.34	10.34	7.57	8.36	8.37	5.89	2.99	4.26	4.57	7.78	7.78	5.77	5.77	5.91	5.23	3.36	5.57	6.07	872736693	872736693	872736693	872736693	666761616	3120789333	2634930631	1189553850	1009280781	342
Foreign body	Injuries	Unintentional injuries	Foreign body		3	YLDs	13.22	14.22	13.08	14.35	13.80	11.79	11.40	12.16	12.16	11.47	12.28	11.35	12.19	11.89	11.17	12.95	14.83	15.05	872736693	872736693	872736693	872736693	666761616	3120789333	2634930631	1189553850	1009280781	343
Pulmonary aspiration and foreign body in airway	Injuries	Unintentional injuries	Foreign body	Pulmonary aspiration and foreign body in airway	4	YLDs	1.55	1.42	1.55	1.66	1.70	1.34	2.37	1.70	1.50	1.47	1.36	1.47	1.59	1.62	1.33	2.76	2.05	1.87	872736693	872736693	872736693	872736693	666761616	3120789333	2634930631	1189553850	1009280781	344
Foreign body in eyes	Injuries	Unintentional injuries	Foreign body	Foreign body in eyes	4	YLDs	3.23	3.23	3.09	3.19	2.97	2.80	1.98	3.25	3.45	2.83	2.83	2.71	2.72	2.58	2.64	2.15	3.78	4.02	872736693	872736693	872736693	872736693	666761616	3120789333	2634930631	1189553850	1009280781	345
Foreign body in other body part	Injuries	Unintentional injuries	Foreign body	Foreign body in other body part	4	YLDs	8.45	9.58	8.45	9.49	9.13	7.64	7.05	7.21	7.22	7.17	8.09	7.17	7.88	7.69	7.20	8.04	9.00	9.15	872736693	872736693	872736693	872736693	666761616	3120789333	2634930631	1189553850	1009280781	346
Environmental heat and cold exposure	Injuries	Unintentional injuries	Environmental heat and cold exposure		3	YLDs	32.07	32.07	25.35	23.71	23.83	24.20	18.44	8.51	6.71	25.28	25.28	20.03	18.31	18.74	21.92	21.21	11.47	9.71	872736693	872736693	872736693	872736693	666761616	3120789333	2634930631	1189553850	1009280781	347
Exposure to forces of nature	Injuries	Unintentional injuries	Exposure to forces of nature		3	YLDs	20.54	20.54	14.88	16.11	26.49	13.03	5.02	0.96	0.76	17.95	17.95	12.23	14.14	23.31	12.78	5.76	1.17	1.00	872736693	872736693	872736693	872736693	666761616	3120789333	2634930631	1189553850	1009280781	348
Other unintentional injuries	Injuries	Unintentional injuries	Other unintentional injuries		3	YLDs	47.60	46.15	47.60	33.84	37.56	53.39	26.37	88.88	93.36	35.41	34.51	35.41	24.60	27.52	47.19	30.55	120.91	129.42	872736693	872736693	872736693	872736693	666761616	3120789333	2634930631	1189553850	1009280781	349
Self-harm and interpersonal violence	Injuries	Self-harm and interpersonal violence			2	YLDs	147.42	318.87	147.42	180.91	251.92	72.69	97.90	56.39	56.07	118.67	253.21	118.67	141.67	196.38	70.71	111.03	66.95	66.70	872736693	872736693	872736693	872736693	666761616	3120789333	2634930631	1189553850	1009280781	350
Self-harm	Injuries	Self-harm and interpersonal violence	Self-harm		3	YLDs	4.93	5.25	4.93	4.69	5.13	4.57	3.06	11.83	12.88	3.53	3.74	3.53	3.03	3.40	4.13	3.65	15.68	17.09	872736693	872736693	872736693	872736693	666761616	3120789333	2634930631	1189553850	1009280781	351
Self-harm by firearm	Injuries	Self-harm and interpersonal violence	Self-harm	Self-harm by firearm	4	YLDs	0.11	0.14	0.11	0.13	0.14	0.09	0.06	0.03	0.03	0.07	0.08	0.07	0.06	0.06	0.07	0.06	0.05	0.04	872736693	872736693	872736693	872736693	666761616	3120789333	2634930631	1189553850	1009280781	352
Self-harm by other specified means	Injuries	Self-harm and interpersonal violence	Self-harm	Self-harm by other specified means	4	YLDs	4.83	5.11	4.83	4.57	4.99	4.48	3.00	11.80	12.85	3.46	3.66	3.46	2.98	3.34	4.07	3.58	15.64	17.04	872736693	872736693	872736693	872736693	666761616	3120789333	2634930631	1189553850	1009280781	353
Interpersonal violence	Injuries	Self-harm and interpersonal violence	Interpersonal violence		3	YLDs	58.43	67.61	58.43	67.99	70.39	44.77	74.02	42.54	41.44	48.64	56.50	48.64	55.58	58.10	43.68	83.42	49.13	47.72	872736693	872736693	872736693	872736693	666761616	3120789333	2634930631	1189553850	1009280781	354
Physical violence by firearm	Injuries	Self-harm and interpersonal violence	Interpersonal violence	Physical violence by firearm	4	YLDs	1.34	1.23	1.34	1.99	1.70	0.93	1.53	2.33	2.52	1.01	0.93	1.01	1.36	1.18	0.85	1.80	2.91	3.14	872736693	872736693	872736693	872736693	666761616	3120789333	2634930631	1189553850	1009280781	355
Physical violence by sharp object	Injuries	Self-harm and interpersonal violence	Interpersonal violence	Physical violence by sharp object	4	YLDs	6.70	5.71	6.70	8.91	8.75	5.09	6.74	4.77	4.52	5.31	4.53	5.31	6.57	6.56	4.81	7.92	5.91	5.65	872736693	872736693	872736693	872736693	666761616	3120789333	2634930631	1189553850	1009280781	356
Sexual violence	Injuries	Self-harm and interpersonal violence	Interpersonal violence	Sexual violence	4	YLDs	24.94	32.02	24.94	27.15	28.90	19.20	41.93	12.63	11.83	22.25	28.57	22.25	25.54	27.23	19.83	45.01	11.58	10.48	872736693	872736693	872736693	872736693	666761616	3120789333	2634930631	1189553850	1009280781	357
Physical violence by other means	Injuries	Self-harm and interpersonal violence	Interpersonal violence	Physical violence by other means	4	YLDs	25.45	28.65	25.45	29.94	31.04	19.54	23.82	22.81	22.57	20.06	22.48	20.06	22.11	23.12	18.18	28.70	28.72	28.45	872736693	872736693	872736693	872736693	666761616	3120789333	2634930631	1189553850	1009280781	358
Conflict and terrorism	Injuries	Self-harm and interpersonal violence	Conflict and terrorism		3	YLDs	81.76	240.82	81.76	105.12	173.75	22.05	18.43	1.41	1.08	64.62	188.69	64.62	80.56	132.73	21.63	21.07	1.44	1.14	872736693	872736693	872736693	872736693	666761616	3120789333	2634930631	1189553850	1009280781	359
Executions and police conflict	Injuries	Self-harm and interpersonal violence	Executions and police conflict		3	YLDs	2.30	5.19	2.30	3.10	2.66	1.30	2.40	0.61	0.66	1.87	4.28	1.87	2.50	2.15	1.27	2.90	0.70	0.75	872736693	872736693	872736693	872736693	666761616	3120789333	2634930631	1189553850	1009280781	360

## Sheet: DALYs
							Age-Standardized Rate (per 100,000)									Crude Rate (per 100,000)									Population
Cause	Level 1 Cause	Level 2 Cause	Level 3 Cause	Level 4 Cause	Cause Level	Measure	Poorest Billion, Selective Ecological Approach	Poorest Billion, Full Ecological Approach	Poorest Billion, Aggregation Approach	Poorest Billion, Country Aggregation Approach	Low-income Countries	Lower-middle-income Countries	Upper-middle-income Countries	High-income Countries	High-income Regions	Poorest Billion, Selective Ecological Approach	Poorest Billion, Full Ecological Approach	Poorest Billion, Aggregation Approach	Poorest Billion, Country Aggregation Approach	Low-income Countries	Lower-middle-income Countries	Upper-middle-income Countries	High-income Countries	High-income Regions	Poorest Billion, Selective Ecological Approach	Poorest Billion, Full Ecological Approach	Poorest Billion, Aggregation Approach	Poorest Billion, Country Aggregation Approach	Low-income Countries	Lower-middle-income Countries	Upper-middle-income Countries	High-income Countries	High-income Regions	order
All causes					0	DALYs	60099.02	63223.31	46392.31	51088.26	50813.80	39973.70	24938.92	20426.63	20030.11	62303.69	65771.93	45441.69	49183.64	48030.11	35551.81	27669.32	27962.08	28072.85	872736693	872736693	872736693	872736693	666761616	3120789333	2634930631	1189553850	1009280781	1
Communicable, maternal, neonatal, and nutritional diseases	Communicable, maternal, neonatal, and nutritional diseases				1	DALYs	32334.35	32833.03	20026.66	25174.33	23412.10	13458.46	3419.37	1522.01	1439.19	40544.49	41288.77	24982.46	30641.02	28354.80	13072.95	3062.60	1462.88	1417.50	872736693	872736693	872736693	872736693	666761616	3120789333	2634930631	1189553850	1009280781	2
HIV/AIDS and sexually transmitted infections	Communicable, maternal, neonatal, and nutritional diseases	HIV/AIDS and sexually transmitted infections			2	DALYs	3343.26	3346.41	2266.25	3836.05	2816.31	960.50	531.67	76.34	72.14	3398.12	3401.89	2305.63	3777.14	2972.47	965.11	564.68	85.85	82.49	872736693	872736693	872736693	872736693	666761616	3120789333	2634930631	1189553850	1009280781	3
HIV/AIDS	Communicable, maternal, neonatal, and nutritional diseases	HIV/AIDS and sexually transmitted infections	HIV/AIDS		3	DALYs	2880.47	2882.52	1950.81	3448.01	2422.51	772.46	472.40	58.85	56.49	2687.85	2690.79	1826.56	3168.06	2357.83	777.30	515.71	68.75	66.80	872736693	872736693	872736693	872736693	666761616	3120789333	2634930631	1189553850	1009280781	4
HIV/AIDS - Drug-susceptible Tuberculosis	Communicable, maternal, neonatal, and nutritional diseases	HIV/AIDS and sexually transmitted infections	HIV/AIDS	HIV/AIDS - Drug-susceptible Tuberculosis	4	DALYs	612.95	612.95	468.31	766.19	723.84	132.43	71.50	3.35	2.48	599.33	599.33	456.65	743.72	719.76	133.66	77.72	3.72	2.80	872736693	872736693	872736693	872736693	666761616	3120789333	2634930631	1189553850	1009280781	5
HIV/AIDS - Multidrug-resistant Tuberculosis without extensive drug resistance	Communicable, maternal, neonatal, and nutritional diseases	HIV/AIDS and sexually transmitted infections	HIV/AIDS	HIV/AIDS - Multidrug-resistant Tuberculosis without extensive drug resistance	4	DALYs	52.51	54.49	52.51	81.72	78.91	16.64	7.20	0.18	0.13	52.02	54.87	52.02	80.94	80.05	16.74	7.74	0.20	0.15	872736693	872736693	872736693	872736693	666761616	3120789333	2634930631	1189553850	1009280781	6
HIV/AIDS - Extensively drug-resistant Tuberculosis	Communicable, maternal, neonatal, and nutritional diseases	HIV/AIDS and sexually transmitted infections	HIV/AIDS	HIV/AIDS - Extensively drug-resistant Tuberculosis	4	DALYs	1.12	1.19	1.12	1.41	1.38	0.91	0.86	0.06	0.04	1.08	1.16	1.08	1.40	1.39	0.91	0.94	0.07	0.05	872736693	872736693	872736693	872736693	666761616	3120789333	2634930631	1189553850	1009280781	7
HIV/AIDS resulting in other diseases	Communicable, maternal, neonatal, and nutritional diseases	HIV/AIDS and sexually transmitted infections	HIV/AIDS	HIV/AIDS resulting in other diseases	4	DALYs	2213.89	2213.89	1428.87	2598.68	1618.39	622.48	392.84	55.27	53.83	2035.43	2035.43	1316.81	2342.01	1556.63	625.99	429.31	64.77	63.81	872736693	872736693	872736693	872736693	666761616	3120789333	2634930631	1189553850	1009280781	8
Sexually transmitted infections excluding HIV	Communicable, maternal, neonatal, and nutritional diseases	HIV/AIDS and sexually transmitted infections	Sexually transmitted infections excluding HIV		3	DALYs	462.78	463.89	315.44	388.04	393.81	188.05	59.27	17.48	15.65	710.27	711.11	479.07	609.08	614.65	187.81	48.97	17.10	15.68	872736693	872736693	872736693	872736693	666761616	3120789333	2634930631	1189553850	1009280781	9
Syphilis	Communicable, maternal, neonatal, and nutritional diseases	HIV/AIDS and sexually transmitted infections	Sexually transmitted infections excluding HIV	Syphilis	4	DALYs	431.56	431.56	287.37	355.85	362.14	166.30	41.27	3.67	2.49	684.86	684.86	456.08	581.29	587.33	165.89	29.15	2.75	2.19	872736693	872736693	872736693	872736693	666761616	3120789333	2634930631	1189553850	1009280781	10
Chlamydial infection	Communicable, maternal, neonatal, and nutritional diseases	HIV/AIDS and sexually transmitted infections	Sexually transmitted infections excluding HIV	Chlamydial infection	4	DALYs	6.40	6.40	5.35	5.88	5.95	4.58	4.72	3.27	3.08	5.28	5.28	4.44	5.24	5.29	4.69	5.11	3.15	2.87	872736693	872736693	872736693	872736693	666761616	3120789333	2634930631	1189553850	1009280781	11
Gonococcal infection	Communicable, maternal, neonatal, and nutritional diseases	HIV/AIDS and sexually transmitted infections	Sexually transmitted infections excluding HIV	Gonococcal infection	4	DALYs	7.95	7.95	6.46	6.83	6.95	5.28	2.69	1.90	1.69	6.37	6.37	5.34	6.01	6.05	5.35	2.79	1.81	1.60	872736693	872736693	872736693	872736693	666761616	3120789333	2634930631	1189553850	1009280781	12
Trichomoniasis	Communicable, maternal, neonatal, and nutritional diseases	HIV/AIDS and sexually transmitted infections	Sexually transmitted infections excluding HIV	Trichomoniasis	4	DALYs	5.35	5.35	4.96	6.43	5.96	2.94	2.80	2.42	2.40	4.44	4.44	4.09	5.66	5.28	2.95	3.17	2.61	2.54	872736693	872736693	872736693	872736693	666761616	3120789333	2634930631	1189553850	1009280781	13
Genital herpes	Communicable, maternal, neonatal, and nutritional diseases	HIV/AIDS and sexually transmitted infections	Sexually transmitted infections excluding HIV	Genital herpes	4	DALYs	4.21	4.21	3.99	5.18	4.92	2.81	3.13	2.80	2.84	3.25	3.25	3.06	3.95	3.79	2.64	3.70	3.48	3.53	872736693	872736693	872736693	872736693	666761616	3120789333	2634930631	1189553850	1009280781	14
Other sexually transmitted infections	Communicable, maternal, neonatal, and nutritional diseases	HIV/AIDS and sexually transmitted infections	Sexually transmitted infections excluding HIV	Other sexually transmitted infections	4	DALYs	7.31	8.41	7.31	7.87	7.88	6.14	4.66	3.42	3.15	6.07	6.91	6.07	6.93	6.92	6.29	5.05	3.30	2.95	872736693	872736693	872736693	872736693	666761616	3120789333	2634930631	1189553850	1009280781	15
Respiratory infections and tuberculosis	Communicable, maternal, neonatal, and nutritional diseases	Respiratory infections and tuberculosis			2	DALYs	7177.11	7177.89	4650.65	5771.31	5734.43	3283.53	792.22	396.47	379.10	8349.46	8350.30	5111.80	5997.84	5716.66	3025.99	771.95	571.08	570.91	872736693	872736693	872736693	872736693	666761616	3120789333	2634930631	1189553850	1009280781	16
Tuberculosis	Communicable, maternal, neonatal, and nutritional diseases	Respiratory infections and tuberculosis	Tuberculosis		3	DALYs	2558.16	2558.94	1696.88	2152.12	2326.51	1069.12	130.36	15.63	11.30	2065.11	2065.94	1349.43	1557.24	1693.59	943.28	149.42	23.70	18.78	872736693	872736693	872736693	872736693	666761616	3120789333	2634930631	1189553850	1009280781	17
Latent tuberculosis infection	Communicable, maternal, neonatal, and nutritional diseases	Respiratory infections and tuberculosis	Tuberculosis	Latent tuberculosis infection	4	DALYs	0	0	0	0	0	0	0	0	0	0	0	0	0	0	0	0	0	0	872736693	872736693	872736693	872736693	666761616	3120789333	2634930631	1189553850	1009280781	18
Drug-susceptible tuberculosis	Communicable, maternal, neonatal, and nutritional diseases	Respiratory infections and tuberculosis	Tuberculosis	Drug-susceptible tuberculosis	4	DALYs	2358.29	2358.29	1530.47	1973.69	2131.84	939.08	112.72	14.70	10.78	1901.28	1901.28	1218.11	1427.13	1551.37	828.41	128.85	22.32	17.89	872736693	872736693	872736693	872736693	666761616	3120789333	2634930631	1189553850	1009280781	19
Multidrug-resistant tuberculosis without extensive drug resistance	Communicable, maternal, neonatal, and nutritional diseases	Respiratory infections and tuberculosis	Tuberculosis	Multidrug-resistant tuberculosis without extensive drug resistance	4	DALYs	193.59	193.59	160.12	175.03	190.45	119.67	13.28	0.70	0.40	159.09	159.09	126.57	127.69	139.19	105.69	15.41	1.04	0.67	872736693	872736693	872736693	872736693	666761616	3120789333	2634930631	1189553850	1009280781	20
Extensively drug-resistant tuberculosis	Communicable, maternal, neonatal, and nutritional diseases	Respiratory infections and tuberculosis	Tuberculosis	Extensively drug-resistant tuberculosis	4	DALYs	6.29	7.07	6.29	3.40	4.22	10.37	4.36	0.23	0.13	4.74	5.58	4.74	2.42	3.03	9.18	5.16	0.34	0.22	872736693	872736693	872736693	872736693	666761616	3120789333	2634930631	1189553850	1009280781	21
Lower respiratory infections	Communicable, maternal, neonatal, and nutritional diseases	Respiratory infections and tuberculosis	Lower respiratory infections		3	DALYs	4485.42	4485.42	2833.11	3495.75	3274.33	2106.27	555.95	259.93	242.00	6131.45	6131.45	3625.02	4299.33	3869.69	1971.52	523.05	439.70	441.03	872736693	872736693	872736693	872736693	666761616	3120789333	2634930631	1189553850	1009280781	22
Upper respiratory infections	Communicable, maternal, neonatal, and nutritional diseases	Respiratory infections and tuberculosis	Upper respiratory infections		3	DALYs	90.27	90.27	85.77	88.91	97.01	75.33	82.69	101.91	106.98	105.11	105.11	97.37	101.87	112.14	77.01	78.90	91.72	95.30	872736693	872736693	872736693	872736693	666761616	3120789333	2634930631	1189553850	1009280781	23
Otitis media	Communicable, maternal, neonatal, and nutritional diseases	Respiratory infections and tuberculosis	Otitis media		3	DALYs	43.26	43.26	34.87	34.54	36.57	32.81	23.21	19.00	18.82	47.79	47.79	39.98	39.40	41.24	34.18	20.58	15.96	15.81	872736693	872736693	872736693	872736693	666761616	3120789333	2634930631	1189553850	1009280781	24
Enteric infections	Communicable, maternal, neonatal, and nutritional diseases	Enteric infections			2	DALYs	5762.14	5765.18	3042.45	3491.35	3270.60	2192.35	212.58	96.28	85.13	6915.11	6919.48	3716.99	4328.80	3912.79	2024.04	179.10	97.89	91.31	872736693	872736693	872736693	872736693	666761616	3120789333	2634930631	1189553850	1009280781	25
Diarrheal diseases	Communicable, maternal, neonatal, and nutritional diseases	Enteric infections	Diarrheal diseases		3	DALYs	4859.89	4859.89	2677.29	3097.21	2910.83	1881.35	189.17	92.66	82.48	5716.91	5716.91	3220.80	3796.04	3430.81	1690.05	160.50	95.00	89.11	872736693	872736693	872736693	872736693	666761616	3120789333	2634930631	1189553850	1009280781	26
Typhoid and paratyphoid	Communicable, maternal, neonatal, and nutritional diseases	Enteric infections	Typhoid and paratyphoid		3	DALYs	632.99	632.99	194.02	122.60	128.33	244.44	17.94	0.76	0.03	829.44	829.44	259.06	166.69	172.31	264.82	14.21	0.55	0.04	872736693	872736693	872736693	872736693	666761616	3120789333	2634930631	1189553850	1009280781	27
Typhoid fever	Communicable, maternal, neonatal, and nutritional diseases	Enteric infections	Typhoid and paratyphoid	Typhoid fever	4	DALYs	565.78	565.78	172.13	113.72	121.67	207.80	14.87	0.73	0.01	739.05	739.05	229.91	154.36	163.43	225.10	11.80	0.53	0.02	872736693	872736693	872736693	872736693	666761616	3120789333	2634930631	1189553850	1009280781	28
Paratyphoid fever	Communicable, maternal, neonatal, and nutritional diseases	Enteric infections	Typhoid and paratyphoid	Paratyphoid fever	4	DALYs	67.22	67.22	21.89	8.88	6.65	36.64	3.06	0.03	0.02	90.39	90.39	29.15	12.33	8.88	39.72	2.41	0.02	0.02	872736693	872736693	872736693	872736693	666761616	3120789333	2634930631	1189553850	1009280781	29
Invasive Non-typhoidal Salmonella (iNTS)	Communicable, maternal, neonatal, and nutritional diseases	Enteric infections	Invasive Non-typhoidal Salmonella (iNTS)		3	DALYs	265.69	265.69	167.58	267.30	226.29	65.09	5.15	2.72	2.49	363.50	363.50	231.88	359.71	302.03	67.69	4.14	2.22	2.05	872736693	872736693	872736693	872736693	666761616	3120789333	2634930631	1189553850	1009280781	30
Other intestinal infectious diseases	Communicable, maternal, neonatal, and nutritional diseases	Enteric infections	Other intestinal infectious diseases		3	DALYs	3.57	6.60	3.57	4.24	5.15	1.46	0.32	0.13	0.13	5.25	9.62	5.25	6.36	7.64	1.47	0.26	0.11	0.12	872736693	872736693	872736693	872736693	666761616	3120789333	2634930631	1189553850	1009280781	31
Neglected tropical diseases and malaria	Communicable, maternal, neonatal, and nutritional diseases	Neglected tropical diseases and malaria			2	DALYs	4734.50	4742.83	2479.75	3820.21	3458.08	981.16	127.51	15.40	13.43	5856.42	5878.13	3094.37	4623.62	4138.54	987.00	136.92	19.09	16.85	872736693	872736693	872736693	872736693	666761616	3120789333	2634930631	1189553850	1009280781	32
Malaria	Communicable, maternal, neonatal, and nutritional diseases	Neglected tropical diseases and malaria	Malaria		3	DALYs	3843.56	3843.56	1935.87	3054.80	2722.15	681.66	6.63	0.10	0.02	5019.84	5019.84	2575.20	3929.97	3473.81	695.45	5.31	0.09	0.02	872736693	872736693	872736693	872736693	666761616	3120789333	2634930631	1189553850	1009280781	33
Chagas disease	Communicable, maternal, neonatal, and nutritional diseases	Neglected tropical diseases and malaria	Chagas disease		3	DALYs	0.96	3.23	0.96	0	0	0.78	6.34	0.41	0.18	0.57	1.64	0.57	0	0	0.60	7.81	0.62	0.26	872736693	872736693	872736693	872736693	666761616	3120789333	2634930631	1189553850	1009280781	34
Leishmaniasis	Communicable, maternal, neonatal, and nutritional diseases	Neglected tropical diseases and malaria	Leishmaniasis		3	DALYs	80.15	80.15	33.42	35.37	68.13	6.78	3.23	0.14	0.13	83.96	83.96	39.22	43.45	73.58	6.70	2.76	0.12	0.11	872736693	872736693	872736693	872736693	666761616	3120789333	2634930631	1189553850	1009280781	35
Visceral leishmaniasis	Communicable, maternal, neonatal, and nutritional diseases	Neglected tropical diseases and malaria	Leishmaniasis	Visceral leishmaniasis	4	DALYs	45.92	45.92	25.94	33.55	40.25	3.47	2.62	0.11	0.13	55.95	55.95	33.09	42.23	50.73	3.63	2.19	0.09	0.11	872736693	872736693	872736693	872736693	666761616	3120789333	2634930631	1189553850	1009280781	36
Cutaneous and mucocutaneous leishmaniasis	Communicable, maternal, neonatal, and nutritional diseases	Neglected tropical diseases and malaria	Leishmaniasis	Cutaneous and mucocutaneous leishmaniasis	4	DALYs	34.23	34.23	7.48	1.82	27.89	3.31	0.61	0.03	<0.01	28.02	28.02	6.13	1.23	22.85	3.07	0.57	0.02	<0.01	872736693	872736693	872736693	872736693	666761616	3120789333	2634930631	1189553850	1009280781	37
African trypanosomiasis	Communicable, maternal, neonatal, and nutritional diseases	Neglected tropical diseases and malaria	African trypanosomiasis		3	DALYs	7.56	7.56	5.68	8.97	11.58	0.04	0.09	0	0	7.19	7.19	5.53	8.70	11.30	0.05	0.09	0	0	872736693	872736693	872736693	872736693	666761616	3120789333	2634930631	1189553850	1009280781	38
Schistosomiasis	Communicable, maternal, neonatal, and nutritional diseases	Neglected tropical diseases and malaria	Schistosomiasis		3	DALYs	140.68	140.68	85.82	147.71	140.67	16.58	6.20	0.14	0	115.52	115.52	70.05	114.94	110.09	16.21	7.16	0.15	0	872736693	872736693	872736693	872736693	666761616	3120789333	2634930631	1189553850	1009280781	39
Cysticercosis	Communicable, maternal, neonatal, and nutritional diseases	Neglected tropical diseases and malaria	Cysticercosis		3	DALYs	25.18	25.18	33.31	37.99	42.71	23.57	19.75	8.52	7.51	19.05	19.05	24.86	27.76	31.42	20.83	23.04	11.62	10.36	872736693	872736693	872736693	872736693	666761616	3120789333	2634930631	1189553850	1009280781	40
Cystic echinococcosis	Communicable, maternal, neonatal, and nutritional diseases	Neglected tropical diseases and malaria	Cystic echinococcosis		3	DALYs	5.73	5.73	2.35	2.80	3.48	1.70	0.83	0.23	0.13	5.39	5.39	2.41	2.79	3.45	1.61	0.90	0.27	0.17	872736693	872736693	872736693	872736693	666761616	3120789333	2634930631	1189553850	1009280781	41
Lymphatic filariasis	Communicable, maternal, neonatal, and nutritional diseases	Neglected tropical diseases and malaria	Lymphatic filariasis		3	DALYs	101.62	101.62	59.72	122.52	74.22	31.82	0.18	<0.01	<0.01	81.32	81.32	49.36	95.95	58.39	30.99	0.19	<0.01	<0.01	872736693	872736693	872736693	872736693	666761616	3120789333	2634930631	1189553850	1009280781	42
Onchocerciasis	Communicable, maternal, neonatal, and nutritional diseases	Neglected tropical diseases and malaria	Onchocerciasis		3	DALYs	182.56	182.56	108.19	189.22	187.94	11.24	0.11	0	0	153.44	153.44	90.83	147.59	149.69	10.96	0.11	0	0	872736693	872736693	872736693	872736693	666761616	3120789333	2634930631	1189553850	1009280781	43
Trachoma	Communicable, maternal, neonatal, and nutritional diseases	Neglected tropical diseases and malaria	Trachoma		3	DALYs	18.30	18.30	13.47	14.49	15.83	10.47	1.33	0.03	0.01	10.58	10.58	7.68	6.00	6.81	6.91	1.54	0.06	0.03	872736693	872736693	872736693	872736693	666761616	3120789333	2634930631	1189553850	1009280781	44
Dengue	Communicable, maternal, neonatal, and nutritional diseases	Neglected tropical diseases and malaria	Dengue		3	DALYs	39.77	11.78	39.77	6.92	6.15	87.21	9.19	0.82	0.26	37.99	12.11	37.99	7.24	6.25	84.83	8.41	0.78	0.23	872736693	872736693	872736693	872736693	666761616	3120789333	2634930631	1189553850	1009280781	45
Yellow fever	Communicable, maternal, neonatal, and nutritional diseases	Neglected tropical diseases and malaria	Yellow fever		3	DALYs	20.47	20.47	13.90	19.84	16.82	5.33	0.38	<0.01	0	22.72	22.72	15.83	22.66	19.00	5.72	0.33	<0.01	0	872736693	872736693	872736693	872736693	666761616	3120789333	2634930631	1189553850	1009280781	46
Rabies	Communicable, maternal, neonatal, and nutritional diseases	Neglected tropical diseases and malaria	Rabies		3	DALYs	49.95	49.95	20.52	22.96	21.01	13.76	1.55	0.04	0.04	53.47	53.47	23.46	27.52	24.70	13.75	1.48	0.03	0.03	872736693	872736693	872736693	872736693	666761616	3120789333	2634930631	1189553850	1009280781	47
Intestinal nematode infections	Communicable, maternal, neonatal, and nutritional diseases	Neglected tropical diseases and malaria	Intestinal nematode infections		3	DALYs	151.68	151.68	62.70	79.92	85.22	34.15	8.43	0.16	0.05	160.71	160.71	68.14	86.58	89.39	35.26	8.22	0.16	0.05	872736693	872736693	872736693	872736693	666761616	3120789333	2634930631	1189553850	1009280781	48
Ascariasis	Communicable, maternal, neonatal, and nutritional diseases	Neglected tropical diseases and malaria	Intestinal nematode infections	Ascariasis	4	DALYs	67.17	67.17	22.47	24.90	19.27	20.11	1.89	0.02	<0.01	79.89	79.89	28.42	32.70	24.92	20.86	1.63	0.01	<0.01	872736693	872736693	872736693	872736693	666761616	3120789333	2634930631	1189553850	1009280781	49
Trichuriasis	Communicable, maternal, neonatal, and nutritional diseases	Neglected tropical diseases and malaria	Intestinal nematode infections	Trichuriasis	4	DALYs	15.75	15.75	4.59	5.43	5.66	4.01	1.66	<0.01	<0.01	14.38	14.38	4.56	5.65	5.94	4.21	1.57	<0.01	<0.01	872736693	872736693	872736693	872736693	666761616	3120789333	2634930631	1189553850	1009280781	50
Hookworm disease	Communicable, maternal, neonatal, and nutritional diseases	Neglected tropical diseases and malaria	Intestinal nematode infections	Hookworm disease	4	DALYs	68.76	68.76	35.65	49.59	60.29	10.03	4.88	0.14	0.05	66.44	66.44	35.16	48.22	58.53	10.19	5.03	0.14	0.05	872736693	872736693	872736693	872736693	666761616	3120789333	2634930631	1189553850	1009280781	51
Food-borne trematodiases	Communicable, maternal, neonatal, and nutritional diseases	Neglected tropical diseases and malaria	Food-borne trematodiases		3	DALYs	1.19	1.19	1.19	0	0	6.35	54.04	3.23	3.88	0.89	0.89	0.89	0	0	6.16	61.15	3.76	4.43	872736693	872736693	872736693	872736693	666761616	3120789333	2634930631	1189553850	1009280781	52
Leprosy	Communicable, maternal, neonatal, and nutritional diseases	Neglected tropical diseases and malaria	Leprosy		3	DALYs	3.39	3.39	1.12	1.32	1.56	0.79	0.19	<0.01	<0.01	2.18	2.18	0.73	0.71	0.85	0.63	0.23	<0.01	<0.01	872736693	872736693	872736693	872736693	666761616	3120789333	2634930631	1189553850	1009280781	53
Ebola	Communicable, maternal, neonatal, and nutritional diseases	Neglected tropical diseases and malaria	Ebola		3	DALYs	0.04	0.04	0.04	0.05	0.07	0	0	0	0	0.04	0.04	0.04	0.06	0.08	0	0	0	0	872736693	872736693	872736693	872736693	666761616	3120789333	2634930631	1189553850	1009280781	54
Zika virus	Communicable, maternal, neonatal, and nutritional diseases	Neglected tropical diseases and malaria	Zika virus		3	DALYs	<0.01	<0.01	<0.01	<0.01	<0.01	<0.01	0.08	0.03	<0.01	<0.01	<0.01	<0.01	<0.01	<0.01	<0.01	0.07	0.03	<0.01	872736693	872736693	872736693	872736693	666761616	3120789333	2634930631	1189553850	1009280781	55
Guinea worm disease	Communicable, maternal, neonatal, and nutritional diseases	Neglected tropical diseases and malaria	Guinea worm disease		3	DALYs	<0.01	<0.01	<0.01	<0.01	<0.01	0	0	0	0	<0.01	<0.01	<0.01	<0.01	<0.01	0	0	0	0	872736693	872736693	872736693	872736693	666761616	3120789333	2634930631	1189553850	1009280781	56
Other neglected tropical diseases	Communicable, maternal, neonatal, and nutritional diseases	Neglected tropical diseases and malaria	Other neglected tropical diseases		3	DALYs	61.70	95.77	61.70	75.36	60.55	48.93	8.95	1.54	1.22	81.57	128.11	81.57	101.71	79.74	50.34	8.11	1.39	1.15	872736693	872736693	872736693	872736693	666761616	3120789333	2634930631	1189553850	1009280781	57
Other infectious diseases	Communicable, maternal, neonatal, and nutritional diseases	Other infectious diseases			2	DALYs	2959.91	3044.29	1696.44	2069.22	2008.25	1088.58	177.11	74.92	70.12	4098.73	4222.52	2303.64	2839.79	2721.68	1085.11	154.73	76.92	73.81	872736693	872736693	872736693	872736693	666761616	3120789333	2634930631	1189553850	1009280781	58
Meningitis	Communicable, maternal, neonatal, and nutritional diseases	Other infectious diseases	Meningitis		3	DALYs	1164.61	1164.61	670.95	920.81	832.44	375.19	53.64	20.58	19.00	1600.09	1600.09	894.74	1223.11	1072.79	377.81	45.18	18.36	16.77	872736693	872736693	872736693	872736693	666761616	3120789333	2634930631	1189553850	1009280781	59
Pneumococcal meningitis	Communicable, maternal, neonatal, and nutritional diseases	Other infectious diseases	Meningitis	Pneumococcal meningitis	4	DALYs	195.66	195.66	116.56	173.08	150.71	52.23	6.95	4.48	4.50	256.81	256.81	149.50	219.39	184.14	52.35	6.08	4.44	4.46	872736693	872736693	872736693	872736693	666761616	3120789333	2634930631	1189553850	1009280781	60
H influenzae type B meningitis	Communicable, maternal, neonatal, and nutritional diseases	Other infectious diseases	Meningitis	H influenzae type B meningitis	4	DALYs	234.82	234.82	118.05	123.35	120.95	110.43	17.58	5.96	5.52	328.49	328.49	160.12	171.54	163.54	110.73	14.54	4.74	4.28	872736693	872736693	872736693	872736693	666761616	3120789333	2634930631	1189553850	1009280781	61
Meningococcal meningitis	Communicable, maternal, neonatal, and nutritional diseases	Other infectious diseases	Meningitis	Meningococcal meningitis	4	DALYs	140.25	140.25	79.19	113.05	100.22	39.45	5.06	1.95	1.75	199.61	199.61	110.46	156.92	135.79	39.87	4.12	1.62	1.42	872736693	872736693	872736693	872736693	666761616	3120789333	2634930631	1189553850	1009280781	62
Other meningitis	Communicable, maternal, neonatal, and nutritional diseases	Other infectious diseases	Meningitis	Other meningitis	4	DALYs	593.89	593.89	357.14	511.33	460.56	173.08	24.06	8.19	7.23	815.18	815.18	474.66	675.25	589.32	174.86	20.44	7.55	6.61	872736693	872736693	872736693	872736693	666761616	3120789333	2634930631	1189553850	1009280781	63
Encephalitis	Communicable, maternal, neonatal, and nutritional diseases	Other infectious diseases	Encephalitis		3	DALYs	92.85	104.35	92.85	56.28	61.31	125.64	31.40	10.90	9.30	106.65	133.03	106.65	71.20	75.27	120.47	27.03	10.99	9.83	872736693	872736693	872736693	872736693	666761616	3120789333	2634930631	1189553850	1009280781	64
Diphtheria	Communicable, maternal, neonatal, and nutritional diseases	Other infectious diseases	Diphtheria		3	DALYs	21.31	21.31	10.61	16.87	9.74	6.08	0.17	0.03	0.02	32.45	32.45	16.20	25.74	14.56	6.34	0.13	0.02	0.02	872736693	872736693	872736693	872736693	666761616	3120789333	2634930631	1189553850	1009280781	65
Whooping cough	Communicable, maternal, neonatal, and nutritional diseases	Other infectious diseases	Whooping cough		3	DALYs	511.64	511.64	274.95	337.29	381.23	115.76	14.25	1.88	1.36	803.31	803.31	432.09	534.00	599.41	118.67	9.77	0.98	0.71	872736693	872736693	872736693	872736693	666761616	3120789333	2634930631	1189553850	1009280781	66
Tetanus	Communicable, maternal, neonatal, and nutritional diseases	Other infectious diseases	Tetanus		3	DALYs	187.54	187.54	79.64	99.32	94.82	53.01	1.51	0.24	0.05	237.76	237.76	100.79	119.24	117.63	51.99	1.42	0.26	0.08	872736693	872736693	872736693	872736693	666761616	3120789333	2634930631	1189553850	1009280781	67
Measles	Communicable, maternal, neonatal, and nutritional diseases	Other infectious diseases	Measles		3	DALYs	516.03	516.03	255.33	333.61	304.79	146.14	13.95	0.71	0.11	806.17	806.17	399.92	521.87	473.37	151.89	9.48	0.38	0.07	872736693	872736693	872736693	872736693	666761616	3120789333	2634930631	1189553850	1009280781	68
Varicella and herpes zoster	Communicable, maternal, neonatal, and nutritional diseases	Other infectious diseases	Varicella and herpes zoster		3	DALYs	49.07	49.07	30.53	35.71	41.75	17.99	7.44	4.92	4.92	62.27	62.27	38.83	43.81	51.57	17.02	7.39	6.07	6.25	872736693	872736693	872736693	872736693	666761616	3120789333	2634930631	1189553850	1009280781	69
Acute hepatitis	Communicable, maternal, neonatal, and nutritional diseases	Other infectious diseases	Acute hepatitis		3	DALYs	270.61	270.61	135.34	109.43	114.53	150.35	23.89	10.29	9.18	262.85	262.85	127.24	93.35	97.69	144.03	26.12	12.28	11.19	872736693	872736693	872736693	872736693	666761616	3120789333	2634930631	1189553850	1009280781	70
Acute hepatitis A	Communicable, maternal, neonatal, and nutritional diseases	Other infectious diseases	Acute hepatitis	Acute hepatitis A	4	DALYs	53.06	53.06	26.52	18.25	18.75	33.98	6.34	4.73	4.61	71.94	71.94	34.28	23.35	23.98	36.22	5.69	4.73	4.70	872736693	872736693	872736693	872736693	666761616	3120789333	2634930631	1189553850	1009280781	71
Acute hepatitis B	Communicable, maternal, neonatal, and nutritional diseases	Other infectious diseases	Acute hepatitis	Acute hepatitis B	4	DALYs	177.13	177.13	89.79	80.17	84.40	90.47	15.53	4.56	3.64	147.53	147.53	73.30	58.30	61.77	81.56	18.47	6.29	5.23	872736693	872736693	872736693	872736693	666761616	3120789333	2634930631	1189553850	1009280781	72
Acute hepatitis C	Communicable, maternal, neonatal, and nutritional diseases	Other infectious diseases	Acute hepatitis	Acute hepatitis C	4	DALYs	11.29	11.29	4.82	3.92	3.81	5.80	0.64	0.24	0.23	15.78	15.78	6.70	5.22	5.06	5.67	0.52	0.28	0.29	872736693	872736693	872736693	872736693	666761616	3120789333	2634930631	1189553850	1009280781	73
Acute hepatitis E	Communicable, maternal, neonatal, and nutritional diseases	Other infectious diseases	Acute hepatitis	Acute hepatitis E	4	DALYs	29.13	29.13	14.20	7.09	7.57	20.10	1.38	0.76	0.70	27.60	27.60	12.96	6.48	6.89	20.58	1.44	0.99	0.96	872736693	872736693	872736693	872736693	666761616	3120789333	2634930631	1189553850	1009280781	74
Other unspecified infectious diseases	Communicable, maternal, neonatal, and nutritional diseases	Other infectious diseases	Other unspecified infectious diseases		3	DALYs	146.25	219.13	146.25	159.89	167.64	98.42	30.86	25.39	26.19	187.18	284.59	187.18	207.47	219.37	96.89	28.22	27.58	28.91	872736693	872736693	872736693	872736693	666761616	3120789333	2634930631	1189553850	1009280781	75
Maternal and neonatal disorders	Communicable, maternal, neonatal, and nutritional diseases	Maternal and neonatal disorders			2	DALYs	5900.00	6250.01	4376.92	4535.69	4474.75	3791.95	1334.16	746.85	706.80	8735.82	9273.74	6515.91	6944.54	6783.70	3810.88	1031.98	497.70	470.00	872736693	872736693	872736693	872736693	666761616	3120789333	2634930631	1189553850	1009280781	76
Maternal disorders	Communicable, maternal, neonatal, and nutritional diseases	Maternal and neonatal disorders	Maternal disorders		3	DALYs	827.47	857.61	464.77	603.02	621.07	215.63	28.45	12.38	12.83	703.89	729.20	394.96	540.48	559.46	229.03	29.19	11.57	11.48	872736693	872736693	872736693	872736693	666761616	3120789333	2634930631	1189553850	1009280781	77
Maternal hemorrhage	Communicable, maternal, neonatal, and nutritional diseases	Maternal and neonatal disorders	Maternal disorders	Maternal hemorrhage	4	DALYs	233.06	233.06	98.76	136.11	122.11	40.96	4.85	1.38	1.34	199.33	199.33	83.98	122.64	109.43	43.37	5.04	1.28	1.19	872736693	872736693	872736693	872736693	666761616	3120789333	2634930631	1189553850	1009280781	78
Maternal sepsis and other maternal infections	Communicable, maternal, neonatal, and nutritional diseases	Maternal and neonatal disorders	Maternal disorders	Maternal sepsis and other maternal infections	4	DALYs	121.15	121.15	58.89	78.85	86.54	19.49	2.80	1.10	1.10	103.19	103.19	49.78	70.37	77.67	20.77	2.85	1.03	0.99	872736693	872736693	872736693	872736693	666761616	3120789333	2634930631	1189553850	1009280781	79
Maternal hypertensive disorders	Communicable, maternal, neonatal, and nutritional diseases	Maternal and neonatal disorders	Maternal disorders	Maternal hypertensive disorders	4	DALYs	88.44	88.44	58.99	67.24	75.09	36.84	5.25	2.13	2.31	77.11	77.11	51.53	63.38	70.61	39.68	5.27	1.94	2.01	872736693	872736693	872736693	872736693	666761616	3120789333	2634930631	1189553850	1009280781	80
Maternal obstructed labor and uterine rupture	Communicable, maternal, neonatal, and nutritional diseases	Maternal and neonatal disorders	Maternal disorders	Maternal obstructed labor and uterine rupture	4	DALYs	105.36	105.36	51.16	74.65	66.24	20.87	1.54	0.47	0.48	88.27	88.27	42.71	64.79	58.46	21.78	1.61	0.44	0.42	872736693	872736693	872736693	872736693	666761616	3120789333	2634930631	1189553850	1009280781	81
Maternal abortion and miscarriage	Communicable, maternal, neonatal, and nutritional diseases	Maternal and neonatal disorders	Maternal disorders	Maternal abortion and miscarriage	4	DALYs	55.00	55.00	34.22	42.72	43.20	19.70	2.50	1.01	0.88	45.65	45.65	28.55	36.93	37.66	20.78	2.62	1.01	0.86	872736693	872736693	872736693	872736693	666761616	3120789333	2634930631	1189553850	1009280781	82
Ectopic pregnancy	Communicable, maternal, neonatal, and nutritional diseases	Maternal and neonatal disorders	Maternal disorders	Ectopic pregnancy	4	DALYs	20.20	20.20	18.39	18.70	18.38	13.98	0.86	0.22	0.22	17.32	17.32	15.95	17.46	17.04	14.93	0.89	0.20	0.19	872736693	872736693	872736693	872736693	666761616	3120789333	2634930631	1189553850	1009280781	83
Indirect maternal deaths	Communicable, maternal, neonatal, and nutritional diseases	Maternal and neonatal disorders	Maternal disorders	Indirect maternal deaths	4	DALYs	142.55	142.55	88.33	118.05	138.00	29.12	4.46	1.15	1.26	120.94	120.94	75.07	106.04	124.97	30.96	4.53	1.08	1.14	872736693	872736693	872736693	872736693	666761616	3120789333	2634930631	1189553850	1009280781	84
Late maternal deaths	Communicable, maternal, neonatal, and nutritional diseases	Maternal and neonatal disorders	Maternal disorders	Late maternal deaths	4	DALYs	7.87	7.87	4.76	5.67	4.58	3.53	1.30	1.27	1.33	6.76	6.76	4.12	5.21	4.20	3.78	1.31	1.18	1.18	872736693	872736693	872736693	872736693	666761616	3120789333	2634930631	1189553850	1009280781	85
Maternal deaths aggravated by HIV/AIDS	Communicable, maternal, neonatal, and nutritional diseases	Maternal and neonatal disorders	Maternal disorders	Maternal deaths aggravated by HIV/AIDS	4	DALYs	7.36	7.36	4.78	8.32	7.10	1.20	0.19	0.01	0.01	5.95	5.95	3.91	7.03	5.98	1.24	0.21	0.01	0.01	872736693	872736693	872736693	872736693	666761616	3120789333	2634930631	1189553850	1009280781	86
Other maternal disorders	Communicable, maternal, neonatal, and nutritional diseases	Maternal and neonatal disorders	Maternal disorders	Other maternal disorders	4	DALYs	46.48	76.62	46.48	52.71	59.83	29.93	4.69	3.65	3.89	39.36	64.67	39.36	46.64	53.43	31.73	4.86	3.41	3.48	872736693	872736693	872736693	872736693	666761616	3120789333	2634930631	1189553850	1009280781	87
Neonatal disorders	Communicable, maternal, neonatal, and nutritional diseases	Maternal and neonatal disorders	Neonatal disorders		3	DALYs	5072.53	5392.40	3912.16	3932.67	3853.68	3576.32	1305.71	734.47	693.97	8031.93	8544.54	6120.95	6404.06	6224.24	3581.85	1002.80	486.12	458.52	872736693	872736693	872736693	872736693	666761616	3120789333	2634930631	1189553850	1009280781	88
Neonatal preterm birth	Communicable, maternal, neonatal, and nutritional diseases	Maternal and neonatal disorders	Neonatal disorders	Neonatal preterm birth	4	DALYs	1777.40	1777.40	1339.18	1293.78	1249.86	1339.13	594.03	373.88	355.49	2815.36	2815.36	2079.14	2105.44	2017.28	1345.20	447.81	239.46	228.29	872736693	872736693	872736693	872736693	666761616	3120789333	2634930631	1189553850	1009280781	89
Neonatal encephalopathy due to birth asphyxia and trauma	Communicable, maternal, neonatal, and nutritional diseases	Maternal and neonatal disorders	Neonatal disorders	Neonatal encephalopathy due to birth asphyxia and trauma	4	DALYs	1903.49	1903.49	1281.84	1409.87	1298.82	1057.19	381.86	153.03	151.64	3006.26	3006.26	2002.40	2287.33	2084.92	1057.89	312.10	110.02	108.65	872736693	872736693	872736693	872736693	666761616	3120789333	2634930631	1189553850	1009280781	90
Neonatal sepsis and other neonatal infections	Communicable, maternal, neonatal, and nutritional diseases	Maternal and neonatal disorders	Neonatal disorders	Neonatal sepsis and other neonatal infections	4	DALYs	605.40	605.40	504.90	585.25	561.63	372.29	159.06	108.61	89.86	958.21	958.21	787.32	951.66	905.82	372.69	124.36	86.31	72.85	872736693	872736693	872736693	872736693	666761616	3120789333	2634930631	1189553850	1009280781	91
Hemolytic disease and other neonatal jaundice	Communicable, maternal, neonatal, and nutritional diseases	Maternal and neonatal disorders	Neonatal disorders	Hemolytic disease and other neonatal jaundice	4	DALYs	98.49	183.62	98.49	67.89	70.41	126.73	20.95	4.44	3.98	151.09	287.72	151.09	107.14	110.21	126.85	16.93	3.55	3.19	872736693	872736693	872736693	872736693	666761616	3120789333	2634930631	1189553850	1009280781	92
Other neonatal disorders	Communicable, maternal, neonatal, and nutritional diseases	Maternal and neonatal disorders	Neonatal disorders	Other neonatal disorders	4	DALYs	687.75	922.49	687.75	575.89	672.96	680.98	149.81	94.50	93.00	1101.01	1476.98	1101.01	952.49	1106.00	679.21	101.60	46.79	45.54	872736693	872736693	872736693	872736693	666761616	3120789333	2634930631	1189553850	1009280781	93
Nutritional deficiencies	Communicable, maternal, neonatal, and nutritional diseases	Nutritional deficiencies			2	DALYs	2457.44	2506.42	1514.19	1650.50	1649.69	1160.39	244.12	115.75	112.46	3190.83	3242.71	1934.13	2129.30	2108.96	1174.83	223.24	114.35	112.13	872736693	872736693	872736693	872736693	666761616	3120789333	2634930631	1189553850	1009280781	94
Protein-energy malnutrition	Communicable, maternal, neonatal, and nutritional diseases	Nutritional deficiencies	Protein-energy malnutrition		3	DALYs	985.22	985.22	569.07	755.54	782.35	258.56	41.20	6.96	6.17	1427.29	1427.29	817.23	1050.59	1075.10	255.89	34.38	10.89	10.86	872736693	872736693	872736693	872736693	666761616	3120789333	2634930631	1189553850	1009280781	95
Iodine deficiency	Communicable, maternal, neonatal, and nutritional diseases	Nutritional deficiencies	Iodine deficiency		3	DALYs	66.95	66.95	45.76	36.13	45.93	42.59	11.30	8.74	8.14	62.32	62.32	42.81	33.76	43.81	42.40	12.18	9.96	9.47	872736693	872736693	872736693	872736693	666761616	3120789333	2634930631	1189553850	1009280781	96
Vitamin A deficiency	Communicable, maternal, neonatal, and nutritional diseases	Nutritional deficiencies	Vitamin A deficiency		3	DALYs	292.52	292.52	198.11	207.46	212.91	158.19	44.92	11.44	8.86	450.99	450.99	305.67	312.37	316.94	170.00	30.72	6.45	4.95	872736693	872736693	872736693	872736693	666761616	3120789333	2634930631	1189553850	1009280781	97
Dietary iron deficiency	Communicable, maternal, neonatal, and nutritional diseases	Nutritional deficiencies	Dietary iron deficiency		3	DALYs	1076.58	1076.58	665.10	624.57	578.74	661.90	140.97	86.63	87.50	1214.99	1214.99	733.18	705.90	645.17	671.95	140.46	84.18	84.02	872736693	872736693	872736693	872736693	666761616	3120789333	2634930631	1189553850	1009280781	98
Other nutritional deficiencies	Communicable, maternal, neonatal, and nutritional diseases	Nutritional deficiencies	Other nutritional deficiencies		3	DALYs	36.16	85.15	36.16	26.80	29.75	39.15	5.73	1.99	1.79	35.24	87.11	35.24	26.68	27.94	34.58	5.50	2.87	2.83	872736693	872736693	872736693	872736693	666761616	3120789333	2634930631	1189553850	1009280781	99
Non-communicable diseases	Non-communicable diseases				1	DALYs	23582.65	25230.71	22646.67	22232.05	23333.32	23004.07	18356.32	16509.54	16343.98	17776.05	19523.76	16998.48	15110.13	15910.57	19084.26	21298.92	23691.99	23995.91	872736693	872736693	872736693	872736693	666761616	3120789333	2634930631	1189553850	1009280781	100
Neoplasms	Non-communicable diseases	Neoplasms			2	DALYs	2781.84	2879.00	2658.31	2873.69	3000.82	2504.47	3057.40	2839.35	2789.48	1941.30	2072.87	1860.93	1678.40	1787.19	2071.49	3782.50	4714.10	4827.16	872736693	872736693	872736693	872736693	666761616	3120789333	2634930631	1189553850	1009280781	101
Lip and oral cavity cancer	Non-communicable diseases	Neoplasms	Lip and oral cavity cancer		3	DALYs	95.52	96.15	95.52	42.00	53.09	123.83	33.27	39.36	33.70	61.37	61.80	61.37	21.55	27.92	101.92	42.59	63.31	57.07	872736693	872736693	872736693	872736693	666761616	3120789333	2634930631	1189553850	1009280781	102
Nasopharynx cancer	Non-communicable diseases	Neoplasms	Nasopharynx cancer		3	DALYs	24.66	30.80	24.66	23.48	24.42	28.82	29.86	11.38	9.87	16.82	21.09	16.82	13.73	14.55	24.59	38.11	17.06	15.50	872736693	872736693	872736693	872736693	666761616	3120789333	2634930631	1189553850	1009280781	103
Other pharynx cancer	Non-communicable diseases	Neoplasms	Other pharynx cancer		3	DALYs	60.48	59.40	60.48	14.50	21.25	86.42	13.82	26.52	23.88	38.55	37.97	38.55	7.53	11.17	70.71	17.99	42.40	39.86	872736693	872736693	872736693	872736693	666761616	3120789333	2634930631	1189553850	1009280781	104
Esophageal cancer	Non-communicable diseases	Neoplasms	Esophageal cancer		3	DALYs	150.06	150.06	118.08	148.93	168.90	84.67	163.17	77.15	75.37	93.16	93.16	73.44	69.93	82.83	67.21	208.53	130.70	133.80	872736693	872736693	872736693	872736693	666761616	3120789333	2634930631	1189553850	1009280781	105
Stomach cancer	Non-communicable diseases	Neoplasms	Stomach cancer		3	DALYs	196.40	273.05	196.40	203.16	246.09	179.37	319.98	145.80	140.57	122.89	173.24	122.89	96.62	123.81	142.52	405.99	253.90	256.06	872736693	872736693	872736693	872736693	666761616	3120789333	2634930631	1189553850	1009280781	106
Colon and rectum cancer	Non-communicable diseases	Neoplasms	Colon and rectum cancer		3	DALYs	180.85	185.33	180.85	194.79	203.67	175.48	230.39	307.34	299.39	111.13	114.11	111.13	91.41	100.17	135.14	289.57	536.73	545.36	872736693	872736693	872736693	872736693	666761616	3120789333	2634930631	1189553850	1009280781	107
Liver cancer	Non-communicable diseases	Neoplasms	Liver cancer		3	DALYs	207.96	215.82	179.87	255.98	301.99	141.27	387.34	137.99	133.19	135.32	140.77	117.15	133.07	162.38	114.14	498.59	234.17	236.43	872736693	872736693	872736693	872736693	666761616	3120789333	2634930631	1189553850	1009280781	108
Liver cancer due to hepatitis B	Non-communicable diseases	Neoplasms	Liver cancer	Liver cancer due to hepatitis B	4	DALYs	79.34	79.34	68.21	101.87	123.64	44.59	210.37	32.06	28.31	54.56	54.56	46.84	58.61	72.91	38.34	271.88	49.27	45.12	872736693	872736693	872736693	872736693	666761616	3120789333	2634930631	1189553850	1009280781	109
Liver cancer due to hepatitis C	Non-communicable diseases	Neoplasms	Liver cancer	Liver cancer due to hepatitis C	4	DALYs	53.82	53.82	44.31	60.21	72.00	42.20	75.98	52.74	52.24	32.76	32.76	26.95	26.99	33.64	32.33	97.34	94.48	98.17	872736693	872736693	872736693	872736693	666761616	3120789333	2634930631	1189553850	1009280781	110
Liver cancer due to alcohol use	Non-communicable diseases	Neoplasms	Liver cancer	Liver cancer due to alcohol use	4	DALYs	42.41	42.41	34.96	47.91	53.93	30.95	41.65	33.89	34.30	26.69	26.69	22.05	23.36	27.41	24.59	53.82	57.99	60.99	872736693	872736693	872736693	872736693	666761616	3120789333	2634930631	1189553850	1009280781	111
Liver cancer due to NASH	Non-communicable diseases	Neoplasms	Liver cancer	Liver cancer due to NASH	4	DALYs	16.88	19.54	16.88	23.07	25.93	13.57	24.48	10.57	10.02	10.43	12.06	10.43	10.84	12.70	10.42	31.07	18.62	18.53	872736693	872736693	872736693	872736693	666761616	3120789333	2634930631	1189553850	1009280781	112
Liver cancer due to other causes	Non-communicable diseases	Neoplasms	Liver cancer	Liver cancer due to other causes	4	DALYs	15.50	20.70	15.50	22.93	26.49	9.96	34.86	8.73	8.32	10.89	14.71	10.89	13.27	15.72	8.45	44.48	13.81	13.63	872736693	872736693	872736693	872736693	666761616	3120789333	2634930631	1189553850	1009280781	113
Gallbladder and biliary tract cancer	Non-communicable diseases	Neoplasms	Gallbladder and biliary tract cancer		3	DALYs	44.23	45.26	44.23	28.36	32.21	50.18	36.07	44.91	41.15	26.92	27.46	26.92	12.63	14.99	38.35	45.51	82.02	79.74	872736693	872736693	872736693	872736693	666761616	3120789333	2634930631	1189553850	1009280781	114
Pancreatic cancer	Non-communicable diseases	Neoplasms	Pancreatic cancer		3	DALYs	70.04	47.30	70.04	73.96	70.05	71.61	105.74	170.54	171.15	42.69	28.83	42.69	33.65	33.39	54.75	134.63	299.64	314.66	872736693	872736693	872736693	872736693	666761616	3120789333	2634930631	1189553850	1009280781	115
Larynx cancer	Non-communicable diseases	Neoplasms	Larynx cancer		3	DALYs	53.56	58.14	53.56	34.11	39.67	63.86	31.04	23.87	21.29	33.76	36.88	33.76	16.69	20.19	51.42	40.09	39.83	37.22	872736693	872736693	872736693	872736693	666761616	3120789333	2634930631	1189553850	1009280781	116
Tracheal, bronchus, and lung cancer	Non-communicable diseases	Neoplasms	Tracheal, bronchus, and lung cancer		3	DALYs	236.88	188.95	236.88	210.30	233.82	286.30	616.53	586.83	583.03	145.57	115.41	145.57	94.84	110.87	222.21	790.13	1022.10	1060.85	872736693	872736693	872736693	872736693	666761616	3120789333	2634930631	1189553850	1009280781	117
Malignant skin melanoma	Non-communicable diseases	Neoplasms	Malignant skin melanoma		3	DALYs	12.49	13.89	12.49	16.53	17.19	9.21	14.94	47.21	49.45	8.48	9.48	8.48	9.79	10.43	7.85	18.44	71.48	76.09	872736693	872736693	872736693	872736693	666761616	3120789333	2634930631	1189553850	1009280781	118
Non-melanoma skin cancer	Non-communicable diseases	Neoplasms	Non-melanoma skin cancer		3	DALYs	16.76	16.47	16.76	18.48	20.46	14.71	18.17	14.99	15.05	10.14	9.76	10.14	8.59	9.76	11.06	22.34	27.22	28.60	872736693	872736693	872736693	872736693	666761616	3120789333	2634930631	1189553850	1009280781	119
Non-melanoma skin cancer (squamous-cell carcinoma)	Non-communicable diseases	Neoplasms	Non-melanoma skin cancer	Non-melanoma skin cancer (squamous-cell carcinoma)	4	DALYs	16.76	16.47	16.76	18.47	20.45	14.71	18.16	14.90	14.95	10.13	9.76	10.13	8.58	9.76	11.06	22.32	27.07	28.43	872736693	872736693	872736693	872736693	666761616	3120789333	2634930631	1189553850	1009280781	120
Non-melanoma skin cancer (basal-cell carcinoma)	Non-communicable diseases	Neoplasms	Non-melanoma skin cancer	Non-melanoma skin cancer (basal-cell carcinoma)	4	DALYs	<0.01	<0.01	<0.01	<0.01	<0.01	<0.01	0.02	0.09	0.10	<0.01	<0.01	<0.01	<0.01	<0.01	<0.01	0.02	0.15	0.17	872736693	872736693	872736693	872736693	666761616	3120789333	2634930631	1189553850	1009280781	121
Breast cancer	Non-communicable diseases	Neoplasms	Breast cancer		3	DALYs	257.13	233.42	257.13	285.01	247.68	244.93	170.21	234.82	237.96	169.47	153.92	169.47	158.84	142.29	208.89	218.14	372.84	388.86	872736693	872736693	872736693	872736693	666761616	3120789333	2634930631	1189553850	1009280781	122
Cervical cancer	Non-communicable diseases	Neoplasms	Cervical cancer		3	DALYs	271.20	271.20	207.73	276.44	298.61	121.25	84.22	44.96	41.65	181.41	181.41	138.93	157.12	173.63	104.47	107.25	66.21	61.85	872736693	872736693	872736693	872736693	666761616	3120789333	2634930631	1189553850	1009280781	123
Uterine cancer	Non-communicable diseases	Neoplasms	Uterine cancer		3	DALYs	26.19	26.75	26.19	25.96	29.87	25.84	22.86	30.32	29.71	16.38	16.80	16.38	12.45	14.87	20.48	29.28	52.35	53.36	872736693	872736693	872736693	872736693	666761616	3120789333	2634930631	1189553850	1009280781	124
Ovarian cancer	Non-communicable diseases	Neoplasms	Ovarian cancer		3	DALYs	58.53	49.25	58.53	54.01	55.93	60.31	46.02	67.89	66.55	38.29	31.95	38.29	29.15	31.10	50.71	58.96	110.53	112.38	872736693	872736693	872736693	872736693	666761616	3120789333	2634930631	1189553850	1009280781	125
Prostate cancer	Non-communicable diseases	Neoplasms	Prostate cancer		3	DALYs	121.59	110.00	121.59	213.95	159.36	82.85	74.25	110.30	109.34	67.84	61.37	67.84	78.72	62.81	54.24	89.32	216.03	226.61	872736693	872736693	872736693	872736693	666761616	3120789333	2634930631	1189553850	1009280781	126
Testicular cancer	Non-communicable diseases	Neoplasms	Testicular cancer		3	DALYs	3.37	2.89	3.37	2.23	2.80	4.30	4.97	6.88	6.31	2.72	2.35	2.72	1.85	2.36	4.32	5.31	7.07	6.35	872736693	872736693	872736693	872736693	666761616	3120789333	2634930631	1189553850	1009280781	127
Kidney cancer	Non-communicable diseases	Neoplasms	Kidney cancer		3	DALYs	23.81	20.39	23.81	25.00	24.89	24.49	37.34	67.25	65.27	19.19	18.21	19.19	18.53	18.52	20.40	44.89	111.96	113.11	872736693	872736693	872736693	872736693	666761616	3120789333	2634930631	1189553850	1009280781	128
Bladder cancer	Non-communicable diseases	Neoplasms	Bladder cancer		3	DALYs	38.93	41.91	38.93	44.93	51.68	37.99	37.00	60.93	59.43	22.89	24.57	22.89	18.84	22.82	27.73	45.70	114.59	118.11	872736693	872736693	872736693	872736693	666761616	3120789333	2634930631	1189553850	1009280781	129
Brain and central nervous system cancer	Non-communicable diseases	Neoplasms	Brain and central nervous system cancer		3	DALYs	88.31	88.96	88.31	78.16	83.94	98.22	122.98	114.49	113.76	85.15	92.09	85.15	74.69	78.87	93.19	133.81	146.89	148.75	872736693	872736693	872736693	872736693	666761616	3120789333	2634930631	1189553850	1009280781	130
Thyroid cancer	Non-communicable diseases	Neoplasms	Thyroid cancer		3	DALYs	17.17	23.74	17.17	14.36	17.80	17.84	10.87	12.09	11.79	11.89	16.91	11.89	8.53	10.95	15.03	13.47	19.52	19.88	872736693	872736693	872736693	872736693	666761616	3120789333	2634930631	1189553850	1009280781	131
Mesothelioma	Non-communicable diseases	Neoplasms	Mesothelioma		3	DALYs	4.80	3.47	4.80	3.65	4.60	5.37	5.95	14.90	15.87	3.13	2.30	3.13	2.01	2.67	4.46	7.50	26.44	29.60	872736693	872736693	872736693	872736693	666761616	3120789333	2634930631	1189553850	1009280781	132
Hodgkin lymphoma	Non-communicable diseases	Neoplasms	Hodgkin lymphoma		3	DALYs	29.21	54.45	29.21	36.72	30.18	24.27	9.86	11.32	10.84	27.15	51.57	27.15	33.87	27.10	23.86	10.89	13.76	13.31	872736693	872736693	872736693	872736693	666761616	3120789333	2634930631	1189553850	1009280781	133
Non-Hodgkin lymphoma	Non-communicable diseases	Neoplasms	Non-Hodgkin lymphoma		3	DALYs	106.78	128.35	106.78	126.00	131.44	86.48	70.51	90.61	89.55	92.72	118.94	92.72	103.18	105.34	77.15	82.33	144.45	150.22	872736693	872736693	872736693	872736693	666761616	3120789333	2634930631	1189553850	1009280781	134
Multiple myeloma	Non-communicable diseases	Neoplasms	Multiple myeloma		3	DALYs	26.41	24.16	26.41	30.35	29.24	22.45	22.46	43.61	43.97	16.45	14.92	16.45	14.26	14.33	17.62	28.45	77.60	82.18	872736693	872736693	872736693	872736693	666761616	3120789333	2634930631	1189553850	1009280781	135
Leukemia	Non-communicable diseases	Neoplasms	Leukemia		3	DALYs	144.51	184.17	144.51	139.45	155.02	149.20	166.97	129.61	126.93	143.18	190.03	143.18	131.32	146.65	141.45	166.15	181.40	185.44	872736693	872736693	872736693	872736693	666761616	3120789333	2634930631	1189553850	1009280781	136
Acute lymphoid leukemia	Non-communicable diseases	Neoplasms	Leukemia	Acute lymphoid leukemia	4	DALYs	31.22	44.07	31.22	26.36	30.12	34.34	46.64	22.76	22.24	38.42	56.24	38.42	32.90	37.75	35.36	41.26	21.21	20.88	872736693	872736693	872736693	872736693	666761616	3120789333	2634930631	1189553850	1009280781	137
Chronic lymphoid leukemia	Non-communicable diseases	Neoplasms	Leukemia	Chronic lymphoid leukemia	4	DALYs	5.92	7.98	5.92	8.01	7.94	4.13	8.36	14.14	13.69	3.60	4.78	3.60	3.51	3.69	3.10	10.20	26.56	27.17	872736693	872736693	872736693	872736693	666761616	3120789333	2634930631	1189553850	1009280781	138
Acute myeloid leukemia	Non-communicable diseases	Neoplasms	Leukemia	Acute myeloid leukemia	4	DALYs	42.18	43.14	42.18	40.14	42.80	41.16	31.34	52.37	52.95	40.35	41.49	40.35	38.29	40.27	38.59	32.31	74.84	78.35	872736693	872736693	872736693	872736693	666761616	3120789333	2634930631	1189553850	1009280781	139
Chronic myeloid leukemia	Non-communicable diseases	Neoplasms	Leukemia	Chronic myeloid leukemia	4	DALYs	15.11	27.32	15.11	15.39	18.49	11.09	4.54	7.01	6.97	10.59	19.13	10.59	9.64	11.90	9.57	5.46	11.10	11.44	872736693	872736693	872736693	872736693	666761616	3120789333	2634930631	1189553850	1009280781	140
Other leukemia	Non-communicable diseases	Neoplasms	Leukemia	Other leukemia	4	DALYs	50.08	61.67	50.08	49.55	55.67	58.49	76.09	33.33	31.08	50.22	68.39	50.22	46.97	53.05	54.83	76.91	47.69	47.60	872736693	872736693	872736693	872736693	666761616	3120789333	2634930631	1189553850	1009280781	141
Other malignant neoplasms	Non-communicable diseases	Neoplasms	Other malignant neoplasms		3	DALYs	195.19	225.11	195.19	236.04	229.93	160.15	138.94	118.35	115.20	181.35	216.81	181.35	212.60	199.15	145.76	153.71	159.61	159.15	872736693	872736693	872736693	872736693	666761616	3120789333	2634930631	1189553850	1009280781	142
Other neoplasms	Non-communicable diseases	Neoplasms	Other neoplasms		3	DALYs	18.80	10.18	18.80	16.85	15.03	22.78	31.65	47.13	48.27	15.31	8.79	15.31	12.42	11.28	19.85	34.82	72.29	76.77	872736693	872736693	872736693	872736693	666761616	3120789333	2634930631	1189553850	1009280781	143
Myelodysplastic, myeloproliferative, and other hematopoietic neoplasms	Non-communicable diseases	Neoplasms	Other neoplasms	Myelodysplastic, myeloproliferative, and other hematopoietic neoplasms	4	DALYs	16.23	8.75	16.23	14.54	12.98	19.41	28.39	43.73	44.84	12.37	7.14	12.37	9.70	8.87	16.32	31.85	69.65	74.17	872736693	872736693	872736693	872736693	666761616	3120789333	2634930631	1189553850	1009280781	144
Benign and in situ intestinal neoplasms	Non-communicable diseases	Neoplasms	Other neoplasms	Benign and in situ intestinal neoplasms	4	DALYs	0	0	0	0	0	0	0	0	0	0	0	0	0	0	0	0	0	0	872736693	872736693	872736693	872736693	666761616	3120789333	2634930631	1189553850	1009280781	145
Benign and in situ cervical and uterine neoplasms	Non-communicable diseases	Neoplasms	Other neoplasms	Benign and in situ cervical and uterine neoplasms	4	DALYs	0	0	0	0	0	0	0	0	0	0	0	0	0	0	0	0	0	0	872736693	872736693	872736693	872736693	666761616	3120789333	2634930631	1189553850	1009280781	146
Other benign and in situ neoplasms	Non-communicable diseases	Neoplasms	Other neoplasms	Other benign and in situ neoplasms	4	DALYs	2.57	1.43	2.57	2.32	2.05	3.37	3.26	3.41	3.43	2.93	1.65	2.93	2.72	2.41	3.53	2.97	2.64	2.59	872736693	872736693	872736693	872736693	666761616	3120789333	2634930631	1189553850	1009280781	147
Cardiovascular diseases	Non-communicable diseases	Cardiovascular diseases			2	DALYs	6112.06	6706.87	5587.43	5129.02	5725.55	6264.13	4627.74	2414.08	2232.49	3799.04	4199.08	3438.38	2416.83	2803.09	4685.64	5593.41	4362.40	4250.80	872736693	872736693	872736693	872736693	666761616	3120789333	2634930631	1189553850	1009280781	148
Rheumatic heart disease	Non-communicable diseases	Cardiovascular diseases	Rheumatic heart disease		3	DALYs	320.54	320.54	186.31	142.18	173.68	194.63	84.20	26.65	25.33	244.38	244.38	142.89	107.63	129.89	172.17	97.72	45.29	45.95	872736693	872736693	872736693	872736693	666761616	3120789333	2634930631	1189553850	1009280781	149
Ischemic heart disease	Non-communicable diseases	Cardiovascular diseases	Ischemic heart disease		3	DALYs	2631.84	2879.08	2631.84	2077.65	2420.78	3299.78	1913.16	1117.83	1012.34	1573.10	1738.86	1573.10	904.69	1113.66	2458.43	2322.35	2044.41	1952.37	872736693	872736693	872736693	872736693	666761616	3120789333	2634930631	1189553850	1009280781	150
Stroke	Non-communicable diseases	Cardiovascular diseases	Stroke		3	DALYs	2341.74	2482.73	1951.32	1962.63	2153.69	2046.25	1966.65	652.22	599.37	1442.03	1529.67	1182.85	897.20	1027.21	1508.10	2396.16	1191.48	1158.75	872736693	872736693	872736693	872736693	666761616	3120789333	2634930631	1189553850	1009280781	151
Ischemic stroke	Non-communicable diseases	Cardiovascular diseases	Stroke	Ischemic stroke	4	DALYs	743.84	884.83	743.84	710.96	761.52	822.35	882.88	321.22	289.09	417.84	505.47	417.84	282.11	318.24	553.03	1057.76	634.33	609.50	872736693	872736693	872736693	872736693	666761616	3120789333	2634930631	1189553850	1009280781	152
Intracerebral hemorrhage	Non-communicable diseases	Cardiovascular diseases	Stroke	Intracerebral hemorrhage	4	DALYs	1394.27	1394.27	1049.38	1127.01	1245.51	1034.02	932.00	225.88	205.66	880.58	880.58	655.38	539.45	619.46	796.37	1153.43	395.48	383.08	872736693	872736693	872736693	872736693	666761616	3120789333	2634930631	1189553850	1009280781	153
Subarachnoid hemorrhage	Non-communicable diseases	Cardiovascular diseases	Stroke	Subarachnoid hemorrhage	4	DALYs	203.63	203.63	158.10	124.66	146.65	189.88	151.77	105.12	104.62	143.61	143.61	109.62	75.64	89.50	158.70	184.97	161.67	166.16	872736693	872736693	872736693	872736693	666761616	3120789333	2634930631	1189553850	1009280781	154
Hypertensive heart disease	Non-communicable diseases	Cardiovascular diseases	Hypertensive heart disease		3	DALYs	300.56	431.23	300.56	381.01	417.02	245.98	239.17	104.37	97.78	173.58	249.06	173.58	161.48	183.97	173.89	285.45	191.12	186.78	872736693	872736693	872736693	872736693	666761616	3120789333	2634930631	1189553850	1009280781	155
Non-rheumatic valvular heart disease	Non-communicable diseases	Cardiovascular diseases	Non-rheumatic valvular heart disease		3	DALYs	28.35	34.37	28.35	29.45	31.12	25.72	20.88	48.55	48.57	17.70	21.27	17.70	15.54	16.57	19.53	24.70	96.89	103.85	872736693	872736693	872736693	872736693	666761616	3120789333	2634930631	1189553850	1009280781	156
Non-rheumatic calcific aortic valve disease	Non-communicable diseases	Cardiovascular diseases	Non-rheumatic valvular heart disease	Non-rheumatic calcific aortic valve disease	4	DALYs	10.94	9.51	10.94	10.70	10.74	10.91	11.04	36.32	36.90	6.55	5.59	6.55	5.20	5.26	8.02	13.15	73.85	80.26	872736693	872736693	872736693	872736693	666761616	3120789333	2634930631	1189553850	1009280781	157
Non-rheumatic degenerative mitral valve disease	Non-communicable diseases	Cardiovascular diseases	Non-rheumatic valvular heart disease	Non-rheumatic degenerative mitral valve disease	4	DALYs	15.55	22.90	15.55	16.49	18.02	13.09	7.43	11.60	11.19	9.81	14.31	9.81	8.78	9.73	9.99	8.78	22.17	22.88	872736693	872736693	872736693	872736693	666761616	3120789333	2634930631	1189553850	1009280781	158
Other non-rheumatic valve diseases	Non-communicable diseases	Cardiovascular diseases	Non-rheumatic valvular heart disease	Other non-rheumatic valve diseases	4	DALYs	1.85	1.96	1.85	2.26	2.37	1.72	2.40	0.63	0.49	1.34	1.36	1.34	1.56	1.57	1.52	2.77	0.87	0.71	872736693	872736693	872736693	872736693	666761616	3120789333	2634930631	1189553850	1009280781	159
Cardiomyopathy and myocarditis	Non-communicable diseases	Cardiovascular diseases	Cardiomyopathy and myocarditis		3	DALYs	122.41	130.62	122.41	124.22	129.28	119.11	144.95	116.67	106.79	97.57	110.67	97.57	91.93	97.81	101.13	164.81	174.45	162.50	872736693	872736693	872736693	872736693	666761616	3120789333	2634930631	1189553850	1009280781	160
Myocarditis	Non-communicable diseases	Cardiovascular diseases	Cardiomyopathy and myocarditis	Myocarditis	4	DALYs	15.59	16.74	15.59	13.54	14.41	17.21	23.08	14.53	14.19	13.64	15.26	13.64	11.93	12.60	15.73	22.87	17.24	16.89	872736693	872736693	872736693	872736693	666761616	3120789333	2634930631	1189553850	1009280781	161
Alcoholic cardiomyopathy	Non-communicable diseases	Cardiovascular diseases	Cardiomyopathy and myocarditis	Alcoholic cardiomyopathy	4	DALYs	17.60	25.09	17.60	14.75	14.83	25.84	51.92	27.67	22.90	11.62	16.84	11.62	8.15	8.46	22.57	65.34	42.30	36.41	872736693	872736693	872736693	872736693	666761616	3120789333	2634930631	1189553850	1009280781	162
Other cardiomyopathy	Non-communicable diseases	Cardiovascular diseases	Cardiomyopathy and myocarditis	Other cardiomyopathy	4	DALYs	89.23	88.79	89.23	95.94	100.04	76.06	69.95	74.48	69.71	72.31	78.56	72.31	71.85	76.75	62.83	76.60	114.90	109.19	872736693	872736693	872736693	872736693	666761616	3120789333	2634930631	1189553850	1009280781	163
Atrial fibrillation and flutter	Non-communicable diseases	Cardiovascular diseases	Atrial fibrillation and flutter		3	DALYs	67.09	68.83	67.09	68.86	67.36	68.36	72.30	94.29	94.92	33.92	35.06	33.92	23.04	23.67	41.17	83.92	193.29	206.76	872736693	872736693	872736693	872736693	666761616	3120789333	2634930631	1189553850	1009280781	164
Aortic aneurysm	Non-communicable diseases	Cardiovascular diseases	Aortic aneurysm		3	DALYs	35.67	37.99	35.67	36.51	38.83	33.74	32.45	49.96	49.59	21.57	23.11	21.57	16.83	18.72	24.94	40.10	90.11	94.33	872736693	872736693	872736693	872736693	666761616	3120789333	2634930631	1189553850	1009280781	165
Peripheral artery disease	Non-communicable diseases	Cardiovascular diseases	Peripheral artery disease		3	DALYs	11.89	9.67	11.89	12.95	11.88	11.38	16.79	26.99	26.40	6.41	5.24	6.41	4.68	4.51	7.29	20.25	53.58	55.55	872736693	872736693	872736693	872736693	666761616	3120789333	2634930631	1189553850	1009280781	166
Endocarditis	Non-communicable diseases	Cardiovascular diseases	Endocarditis		3	DALYs	36.82	47.68	36.82	45.64	40.44	30.46	21.65	26.69	26.32	34.79	48.00	34.79	42.69	36.66	27.16	23.46	43.11	44.88	872736693	872736693	872736693	872736693	666761616	3120789333	2634930631	1189553850	1009280781	167
Other cardiovascular and circulatory diseases	Non-communicable diseases	Cardiovascular diseases	Other cardiovascular and circulatory diseases		3	DALYs	215.18	264.17	215.18	247.92	241.46	188.72	115.53	149.86	145.09	154.00	193.78	154.00	151.13	150.40	151.83	134.50	238.67	239.08	872736693	872736693	872736693	872736693	666761616	3120789333	2634930631	1189553850	1009280781	168
Chronic respiratory diseases	Non-communicable diseases	Chronic respiratory diseases			2	DALYs	2113.79	2355.96	2112.42	1534.09	1859.62	2325.43	1146.37	859.20	853.21	1358.84	1535.08	1358.03	850.97	1022.27	1727.64	1324.82	1361.90	1411.84	872736693	872736693	872736693	872736693	666761616	3120789333	2634930631	1189553850	1009280781	169
Chronic obstructive pulmonary disease	Non-communicable diseases	Chronic respiratory diseases	Chronic obstructive pulmonary disease		3	DALYs	1485.36	1526.42	1485.36	1030.88	1266.56	1667.00	910.12	550.49	540.20	873.97	897.07	873.97	459.52	573.30	1184.08	1085.85	993.51	1031.64	872736693	872736693	872736693	872736693	666761616	3120789333	2634930631	1189553850	1009280781	170
Pneumoconiosis	Non-communicable diseases	Chronic respiratory diseases	Pneumoconiosis		3	DALYs	6.59	8.50	5.21	5.60	6.74	4.10	8.89	3.99	3.87	3.99	5.11	3.17	2.65	3.28	3.02	11.18	7.74	8.03	872736693	872736693	872736693	872736693	666761616	3120789333	2634930631	1189553850	1009280781	171
Silicosis	Non-communicable diseases	Chronic respiratory diseases	Pneumoconiosis	Silicosis	4	DALYs	2.03	3.68	2.03	2.07	2.64	1.66	5.44	1.22	1.13	1.23	2.20	1.23	0.98	1.29	1.22	6.92	2.40	2.39	872736693	872736693	872736693	872736693	666761616	3120789333	2634930631	1189553850	1009280781	172
Asbestosis	Non-communicable diseases	Chronic respiratory diseases	Pneumoconiosis	Asbestosis	4	DALYs	0.90	1.16	0.90	1.15	1.27	0.54	0.59	1.41	1.52	0.55	0.70	0.55	0.54	0.61	0.40	0.72	2.78	3.20	872736693	872736693	872736693	872736693	666761616	3120789333	2634930631	1189553850	1009280781	173
Coal workers pneumoconiosis	Non-communicable diseases	Chronic respiratory diseases	Pneumoconiosis	Coal workers pneumoconiosis	4	DALYs	1.22	1.22	0.63	0.65	0.81	0.56	1.42	0.82	0.77	0.73	0.73	0.38	0.30	0.39	0.41	1.75	1.57	1.57	872736693	872736693	872736693	872736693	666761616	3120789333	2634930631	1189553850	1009280781	174
Other pneumoconiosis	Non-communicable diseases	Chronic respiratory diseases	Pneumoconiosis	Other pneumoconiosis	4	DALYs	2.44	2.44	1.66	1.73	2.02	1.34	1.44	0.55	0.45	1.47	1.47	1.01	0.83	0.99	0.99	1.79	0.99	0.87	872736693	872736693	872736693	872736693	666761616	3120789333	2634930631	1189553850	1009280781	175
Asthma	Non-communicable diseases	Chronic respiratory diseases	Asthma		3	DALYs	502.84	715.23	502.84	408.36	491.83	523.44	163.56	219.44	224.11	390.79	550.02	390.79	320.56	374.49	428.82	156.42	227.73	232.59	872736693	872736693	872736693	872736693	666761616	3120789333	2634930631	1189553850	1009280781	176
Interstitial lung disease and pulmonary sarcoidosis	Non-communicable diseases	Chronic respiratory diseases	Interstitial lung disease and pulmonary sarcoidosis		3	DALYs	47.13	30.04	47.13	21.62	25.15	57.38	23.97	56.19	57.70	28.49	18.20	28.49	10.35	12.27	42.45	28.88	100.09	108.32	872736693	872736693	872736693	872736693	666761616	3120789333	2634930631	1189553850	1009280781	177
Other chronic respiratory diseases	Non-communicable diseases	Chronic respiratory diseases	Other chronic respiratory diseases		3	DALYs	71.87	75.78	71.87	67.63	69.33	73.51	39.83	29.09	27.33	61.61	64.69	61.61	57.89	58.93	69.27	42.48	32.83	31.26	872736693	872736693	872736693	872736693	666761616	3120789333	2634930631	1189553850	1009280781	178
Digestive diseases	Non-communicable diseases	Digestive diseases			2	DALYs	1648.49	1981.13	1579.21	1885.02	1741.33	1440.19	838.42	689.73	647.82	1226.71	1487.62	1182.45	1229.65	1159.12	1249.33	992.93	1022.26	996.45	872736693	872736693	872736693	872736693	666761616	3120789333	2634930631	1189553850	1009280781	179
Cirrhosis and other chronic liver diseases	Non-communicable diseases	Digestive diseases	Cirrhosis and other chronic liver diseases		3	DALYs	820.13	835.46	750.86	905.97	756.07	772.98	355.13	311.58	292.06	575.20	592.05	530.94	539.50	458.96	670.80	444.66	469.30	453.96	872736693	872736693	872736693	872736693	666761616	3120789333	2634930631	1189553850	1009280781	180
Cirrhosis and other chronic liver diseases due to hepatitis B	Non-communicable diseases	Digestive diseases	Cirrhosis and other chronic liver diseases	Cirrhosis and other chronic liver diseases due to hepatitis B	4	DALYs	305.57	305.57	253.23	331.35	243.50	255.81	107.56	40.02	29.26	207.91	207.91	173.58	190.28	143.28	222.35	135.38	59.08	45.12	872736693	872736693	872736693	872736693	666761616	3120789333	2634930631	1189553850	1009280781	181
Cirrhosis and other chronic liver diseases due to hepatitis C	Non-communicable diseases	Digestive diseases	Cirrhosis and other chronic liver diseases	Cirrhosis and other chronic liver diseases due to hepatitis C	4	DALYs	176.88	176.88	172.51	189.00	201.82	189.23	87.51	92.41	89.22	117.43	117.43	115.01	102.98	113.48	161.37	111.14	140.01	139.34	872736693	872736693	872736693	872736693	666761616	3120789333	2634930631	1189553850	1009280781	182
Cirrhosis and other chronic liver diseases due to alcohol use	Non-communicable diseases	Digestive diseases	Cirrhosis and other chronic liver diseases	Cirrhosis and other chronic liver diseases due to alcohol use	4	DALYs	176.93	176.93	164.35	179.44	147.89	174.97	89.74	107.50	102.00	115.50	115.50	107.99	96.91	81.37	149.54	114.85	162.21	157.76	872736693	872736693	872736693	872736693	666761616	3120789333	2634930631	1189553850	1009280781	183
Cirrhosis due to NASH	Non-communicable diseases	Digestive diseases	Cirrhosis and other chronic liver diseases	Cirrhosis due to NASH	4	DALYs	48.49	44.62	48.49	60.14	46.69	55.66	38.51	28.18	26.43	31.46	28.75	31.46	31.70	25.31	46.06	49.53	43.25	41.87	872736693	872736693	872736693	872736693	666761616	3120789333	2634930631	1189553850	1009280781	184
Cirrhosis and other chronic liver diseases due to other causes	Non-communicable diseases	Digestive diseases	Cirrhosis and other chronic liver diseases	Cirrhosis and other chronic liver diseases due to other causes	4	DALYs	112.28	131.47	112.28	146.04	116.17	97.31	31.80	43.47	45.14	102.90	122.45	102.90	117.62	95.51	91.47	33.76	64.75	69.88	872736693	872736693	872736693	872736693	666761616	3120789333	2634930631	1189553850	1009280781	185
Upper digestive system diseases	Non-communicable diseases	Digestive diseases	Upper digestive system diseases		3	DALYs	370.86	548.86	370.86	429.72	452.42	286.65	235.27	161.93	146.29	274.53	404.24	274.53	291.81	308.11	250.06	277.08	217.92	203.48	872736693	872736693	872736693	872736693	666761616	3120789333	2634930631	1189553850	1009280781	186
Peptic ulcer disease	Non-communicable diseases	Digestive diseases	Upper digestive system diseases	Peptic ulcer disease	4	DALYs	153.34	263.46	153.34	166.98	187.79	125.49	56.25	31.21	27.29	105.40	183.17	105.40	101.03	113.99	100.93	68.23	51.99	47.88	872736693	872736693	872736693	872736693	666761616	3120789333	2634930631	1189553850	1009280781	187
Gastritis and duodenitis	Non-communicable diseases	Digestive diseases	Upper digestive system diseases	Gastritis and duodenitis	4	DALYs	140.28	208.26	140.28	178.38	181.90	89.82	104.35	49.73	40.45	112.42	164.40	112.42	131.41	135.16	83.70	120.82	61.88	53.25	872736693	872736693	872736693	872736693	666761616	3120789333	2634930631	1189553850	1009280781	188
Gastroesophageal reflux disease	Non-communicable diseases	Digestive diseases	Upper digestive system diseases	Gastroesophageal reflux disease	4	DALYs	77.24	77.14	77.24	84.37	82.73	71.35	74.67	80.99	78.55	56.71	56.66	56.71	59.37	58.96	65.44	88.03	104.06	102.36	872736693	872736693	872736693	872736693	666761616	3120789333	2634930631	1189553850	1009280781	189
Appendicitis	Non-communicable diseases	Digestive diseases	Appendicitis		3	DALYs	48.36	73.75	48.36	50.61	54.10	40.67	10.11	4.94	4.41	44.45	66.93	44.45	44.22	47.97	38.17	10.32	6.01	5.58	872736693	872736693	872736693	872736693	666761616	3120789333	2634930631	1189553850	1009280781	190
Paralytic ileus and intestinal obstruction	Non-communicable diseases	Digestive diseases	Paralytic ileus and intestinal obstruction		3	DALYs	192.92	260.75	192.92	232.43	222.98	154.47	47.64	31.96	31.85	172.95	228.54	172.95	182.77	177.64	136.88	45.14	53.22	56.01	872736693	872736693	872736693	872736693	666761616	3120789333	2634930631	1189553850	1009280781	191
Inguinal, femoral, and abdominal hernia	Non-communicable diseases	Digestive diseases	Inguinal, femoral, and abdominal hernia		3	DALYs	48.17	62.50	48.17	51.12	56.28	46.92	52.37	35.21	31.07	37.35	49.07	37.35	35.99	40.41	39.59	53.17	47.26	44.25	872736693	872736693	872736693	872736693	666761616	3120789333	2634930631	1189553850	1009280781	192
Inflammatory bowel disease	Non-communicable diseases	Digestive diseases	Inflammatory bowel disease		3	DALYs	15.35	19.47	15.35	17.33	17.59	13.27	22.85	42.63	46.31	11.81	14.79	11.81	11.83	12.19	11.33	27.37	57.50	62.62	872736693	872736693	872736693	872736693	666761616	3120789333	2634930631	1189553850	1009280781	193
Vascular intestinal disorders	Non-communicable diseases	Digestive diseases	Vascular intestinal disorders		3	DALYs	22.71	33.41	22.71	24.91	25.29	19.72	17.28	23.67	23.37	14.48	21.59	14.48	13.04	13.13	13.92	20.73	44.24	45.86	872736693	872736693	872736693	872736693	666761616	3120789333	2634930631	1189553850	1009280781	194
Gallbladder and biliary diseases	Non-communicable diseases	Digestive diseases	Gallbladder and biliary diseases		3	DALYs	37.44	48.25	37.44	52.73	52.86	26.54	24.08	17.64	16.94	26.23	33.99	26.23	31.06	30.42	20.64	28.67	33.70	34.33	872736693	872736693	872736693	872736693	666761616	3120789333	2634930631	1189553850	1009280781	195
Pancreatitis	Non-communicable diseases	Digestive diseases	Pancreatitis		3	DALYs	43.71	42.01	43.71	43.98	37.52	47.80	39.87	30.10	26.42	29.88	28.56	29.88	26.31	22.88	41.38	48.41	44.35	40.16	872736693	872736693	872736693	872736693	666761616	3120789333	2634930631	1189553850	1009280781	196
Other digestive diseases	Non-communicable diseases	Digestive diseases	Other digestive diseases		3	DALYs	48.85	56.67	48.85	76.21	66.21	31.17	33.81	30.07	29.10	39.80	47.87	39.80	53.11	47.43	26.56	37.39	48.76	50.18	872736693	872736693	872736693	872736693	666761616	3120789333	2634930631	1189553850	1009280781	197
Neurological disorders	Non-communicable diseases	Neurological disorders			2	DALYs	1644.95	1586.21	1558.09	1647.41	1594.39	1517.34	1290.26	1508.31	1518.91	1281.44	1230.66	1185.69	1180.17	1141.56	1286.75	1399.22	2200.29	2285.72	872736693	872736693	872736693	872736693	666761616	3120789333	2634930631	1189553850	1009280781	198
Alzheimer's disease and other dementias	Non-communicable diseases	Neurological disorders	Alzheimer's disease and other dementias		3	DALYs	403.50	418.45	403.50	450.74	450.16	397.95	422.54	401.63	401.36	179.45	188.60	179.45	127.10	132.27	204.30	463.37	917.89	985.61	872736693	872736693	872736693	872736693	666761616	3120789333	2634930631	1189553850	1009280781	199
Parkinson's disease	Non-communicable diseases	Neurological disorders	Parkinson's disease		3	DALYs	72.03	73.03	72.03	71.18	71.38	75.95	73.59	67.31	66.61	37.27	38.19	37.27	23.85	25.35	46.28	86.42	139.81	147.51	872736693	872736693	872736693	872736693	666761616	3120789333	2634930631	1189553850	1009280781	200
Epilepsy	Non-communicable diseases	Neurological disorders	Epilepsy		3	DALYs	394.01	394.01	307.16	373.65	350.05	231.32	143.10	123.11	117.41	405.15	405.15	309.40	375.14	353.78	230.34	139.44	129.44	124.73	872736693	872736693	872736693	872736693	666761616	3120789333	2634930631	1189553850	1009280781	201
Multiple sclerosis	Non-communicable diseases	Neurological disorders	Multiple sclerosis		3	DALYs	7.03	6.12	7.03	5.19	6.00	8.41	7.83	34.41	36.93	4.90	4.29	4.90	3.28	3.88	7.59	9.66	47.55	51.45	872736693	872736693	872736693	872736693	666761616	3120789333	2634930631	1189553850	1009280781	202
Motor neuron disease	Non-communicable diseases	Neurological disorders	Motor neuron disease		3	DALYs	2.39	1.03	2.39	1.36	1.52	3.00	7.73	31.00	33.54	1.73	0.84	1.73	0.86	0.99	2.58	8.77	46.92	52.38	872736693	872736693	872736693	872736693	666761616	3120789333	2634930631	1189553850	1009280781	203
Headache disorders	Non-communicable diseases	Neurological disorders	Headache disorders		3	DALYs	707.67	631.73	707.67	678.37	649.45	752.88	590.04	789.49	800.13	587.42	520.00	587.42	572.93	550.30	747.31	648.13	851.28	853.37	872736693	872736693	872736693	872736693	666761616	3120789333	2634930631	1189553850	1009280781	204
Migraine	Non-communicable diseases	Neurological disorders	Headache disorders	Migraine	4	DALYs	614.53	545.24	614.53	584.38	558.82	659.16	507.06	694.81	705.69	509.72	447.94	509.72	494.82	474.51	655.69	556.19	743.15	745.48	872736693	872736693	872736693	872736693	666761616	3120789333	2634930631	1189553850	1009280781	205
Tension-type headache	Non-communicable diseases	Neurological disorders	Headache disorders	Tension-type headache	4	DALYs	93.13	86.49	93.13	93.99	90.63	93.71	82.98	94.68	94.44	77.70	72.05	77.70	78.11	75.79	91.62	91.94	108.12	107.89	872736693	872736693	872736693	872736693	666761616	3120789333	2634930631	1189553850	1009280781	206
Other neurological disorders	Non-communicable diseases	Neurological disorders	Other neurological disorders		3	DALYs	58.32	61.85	58.32	66.93	65.83	47.83	45.42	61.37	62.93	65.53	73.60	65.53	77.01	74.99	48.36	43.43	67.41	70.67	872736693	872736693	872736693	872736693	666761616	3120789333	2634930631	1189553850	1009280781	207
Mental disorders	Non-communicable diseases	Mental disorders			2	DALYs	1574.50	1679.09	1574.50	1548.99	1551.80	1544.46	1483.53	1853.50	1921.05	1346.94	1446.24	1346.94	1328.68	1339.76	1508.53	1625.15	1974.25	2026.23	872736693	872736693	872736693	872736693	666761616	3120789333	2634930631	1189553850	1009280781	208
Schizophrenia	Non-communicable diseases	Mental disorders	Schizophrenia		3	DALYs	126.61	116.49	126.61	106.50	106.92	145.63	170.63	163.07	169.94	95.69	88.17	95.69	78.31	79.26	139.89	203.27	196.73	203.29	872736693	872736693	872736693	872736693	666761616	3120789333	2634930631	1189553850	1009280781	209
Depressive disorders	Non-communicable diseases	Mental disorders	Depressive disorders		3	DALYs	608.83	654.13	608.83	631.66	625.75	549.79	516.32	604.23	629.67	469.05	503.84	469.05	474.15	475.61	511.55	596.74	678.61	698.33	872736693	872736693	872736693	872736693	666761616	3120789333	2634930631	1189553850	1009280781	210
Major depressive disorder	Non-communicable diseases	Mental disorders	Depressive disorders	Major depressive disorder	4	DALYs	492.42	537.17	492.42	519.81	512.35	427.18	382.73	472.29	491.94	381.56	415.95	381.56	393.52	393.29	398.65	435.96	519.59	533.86	872736693	872736693	872736693	872736693	666761616	3120789333	2634930631	1189553850	1009280781	211
Dysthymia	Non-communicable diseases	Mental disorders	Depressive disorders	Dysthymia	4	DALYs	116.41	116.96	116.41	111.85	113.40	122.62	133.59	131.94	137.73	87.49	87.89	87.49	80.63	82.32	112.91	160.78	159.02	164.48	872736693	872736693	872736693	872736693	666761616	3120789333	2634930631	1189553850	1009280781	212
Bipolar disorder	Non-communicable diseases	Mental disorders	Bipolar disorder		3	DALYs	120.70	117.69	120.70	124.37	122.00	116.96	107.16	145.84	147.29	99.82	97.31	99.82	107.21	106.01	115.86	116.79	157.17	157.63	872736693	872736693	872736693	872736693	666761616	3120789333	2634930631	1189553850	1009280781	213
Anxiety disorders	Non-communicable diseases	Mental disorders	Anxiety disorders		3	DALYs	327.85	343.86	327.85	319.02	328.09	316.72	330.81	472.70	490.48	288.43	301.91	288.43	289.84	297.50	313.31	354.03	499.45	514.66	872736693	872736693	872736693	872736693	666761616	3120789333	2634930631	1189553850	1009280781	214
Eating disorders	Non-communicable diseases	Mental disorders	Eating disorders		3	DALYs	28.25	17.93	28.25	25.86	23.00	32.17	42.16	95.84	104.53	25.59	16.37	25.59	25.75	22.99	34.38	42.62	84.96	89.38	872736693	872736693	872736693	872736693	666761616	3120789333	2634930631	1189553850	1009280781	215
Anorexia nervosa	Non-communicable diseases	Mental disorders	Eating disorders	Anorexia nervosa	4	DALYs	5.87	3.89	5.87	5.49	4.92	6.66	8.94	23.96	26.78	5.76	3.86	5.76	6.04	5.42	7.27	8.42	20.27	22.01	872736693	872736693	872736693	872736693	666761616	3120789333	2634930631	1189553850	1009280781	216
Bulimia nervosa	Non-communicable diseases	Mental disorders	Eating disorders	Bulimia nervosa	4	DALYs	22.38	14.04	22.38	20.37	18.07	25.52	33.22	71.88	77.75	19.83	12.51	19.83	19.71	17.56	27.10	34.20	64.69	67.37	872736693	872736693	872736693	872736693	666761616	3120789333	2634930631	1189553850	1009280781	217
Autism spectrum disorders	Non-communicable diseases	Mental disorders	Autism spectrum disorders		3	DALYs	58.75	58.24	58.75	63.25	62.41	54.54	59.10	92.06	97.70	62.36	61.88	62.36	67.55	66.69	55.69	56.97	86.73	91.47	872736693	872736693	872736693	872736693	666761616	3120789333	2634930631	1189553850	1009280781	218
Attention-deficit/hyperactivity disorder	Non-communicable diseases	Mental disorders	Attention-deficit/hyperactivity disorder		3	DALYs	12.29	12.85	12.29	16.19	15.73	8.02	15.88	12.78	12.48	13.85	14.45	13.85	18.84	18.27	8.68	14.21	9.87	9.41	872736693	872736693	872736693	872736693	666761616	3120789333	2634930631	1189553850	1009280781	219
Conduct disorder	Non-communicable diseases	Mental disorders	Conduct disorder		3	DALYs	91.30	89.47	91.30	93.47	92.94	89.91	85.61	98.50	99.06	119.71	117.32	119.71	129.81	128.21	101.87	62.30	63.48	63.77	872736693	872736693	872736693	872736693	666761616	3120789333	2634930631	1189553850	1009280781	220
Idiopathic developmental intellectual disability	Non-communicable diseases	Mental disorders	Idiopathic developmental intellectual disability		3	DALYs	64.04	132.97	64.04	31.21	37.46	94.78	19.59	19.10	19.27	69.34	142.22	69.34	34.92	41.92	98.45	18.46	17.04	17.03	872736693	872736693	872736693	872736693	666761616	3120789333	2634930631	1189553850	1009280781	221
Other mental disorders	Non-communicable diseases	Mental disorders	Other mental disorders		3	DALYs	135.88	135.45	135.88	137.45	137.50	135.93	136.27	149.40	150.64	103.10	102.76	103.10	102.30	103.30	128.84	159.75	180.21	181.25	872736693	872736693	872736693	872736693	666761616	3120789333	2634930631	1189553850	1009280781	222
Substance use disorders	Non-communicable diseases	Substance use disorders			2	DALYs	396.08	335.49	396.08	391.61	412.83	406.89	607.36	941.05	987.93	312.40	263.71	312.40	314.85	337.84	401.15	684.91	980.95	1002.51	872736693	872736693	872736693	872736693	666761616	3120789333	2634930631	1189553850	1009280781	223
Alcohol use disorders	Non-communicable diseases	Substance use disorders	Alcohol use disorders		3	DALYs	188.18	187.25	188.18	185.68	194.83	189.23	241.04	235.20	226.09	144.24	144.43	144.24	140.60	150.45	181.72	284.62	271.78	256.44	872736693	872736693	872736693	872736693	666761616	3120789333	2634930631	1189553850	1009280781	224
Drug use disorders	Non-communicable diseases	Substance use disorders	Drug use disorders		3	DALYs	207.91	148.25	207.91	205.93	218.00	217.66	366.32	705.86	761.84	168.16	119.28	168.16	174.25	187.39	219.44	400.29	709.17	746.07	872736693	872736693	872736693	872736693	666761616	3120789333	2634930631	1189553850	1009280781	225
Opioid use disorders	Non-communicable diseases	Substance use disorders	Drug use disorders	Opioid use disorders	4	DALYs	177.22	119.93	177.22	175.53	186.77	183.59	293.91	496.67	522.01	144.05	96.85	144.05	150.34	161.81	185.38	325.88	499.96	511.77	872736693	872736693	872736693	872736693	666761616	3120789333	2634930631	1189553850	1009280781	226
Cocaine use disorders	Non-communicable diseases	Substance use disorders	Drug use disorders	Cocaine use disorders	4	DALYs	2.82	2.09	2.82	3.30	2.90	2.37	11.11	49.27	57.41	2.14	1.61	2.14	2.34	2.20	2.29	11.68	50.16	57.10	872736693	872736693	872736693	872736693	666761616	3120789333	2634930631	1189553850	1009280781	227
Amphetamine use disorders	Non-communicable diseases	Substance use disorders	Drug use disorders	Amphetamine use disorders	4	DALYs	4.98	4.83	4.98	5.25	5.31	7.75	20.50	33.39	37.08	4.25	4.07	4.25	4.79	4.93	8.33	19.82	30.52	33.12	872736693	872736693	872736693	872736693	666761616	3120789333	2634930631	1189553850	1009280781	228
Cannabis use disorders	Non-communicable diseases	Substance use disorders	Drug use disorders	Cannabis use disorders	4	DALYs	4.54	5.04	4.54	4.21	4.66	4.79	6.34	15.35	16.94	4.03	4.50	4.03	4.18	4.68	5.08	6.36	13.33	14.36	872736693	872736693	872736693	872736693	666761616	3120789333	2634930631	1189553850	1009280781	229
Other drug use disorders	Non-communicable diseases	Substance use disorders	Drug use disorders	Other drug use disorders	4	DALYs	18.35	16.36	18.35	17.65	18.36	19.14	34.45	111.17	128.40	13.69	12.25	13.69	12.60	13.77	18.36	36.56	115.21	129.72	872736693	872736693	872736693	872736693	666761616	3120789333	2634930631	1189553850	1009280781	230
Diabetes and kidney diseases	Non-communicable diseases	Diabetes and kidney diseases			2	DALYs	1736.21	1647.71	1736.21	1706.97	1898.81	1779.97	1086.83	860.75	814.76	1149.56	1114.66	1149.56	939.04	1061.72	1431.34	1333.20	1409.94	1395.67	872736693	872736693	872736693	872736693	666761616	3120789333	2634930631	1189553850	1009280781	231
Diabetes mellitus	Non-communicable diseases	Diabetes and kidney diseases	Diabetes mellitus		3	DALYs	1109.87	1021.84	1109.87	1095.14	1232.79	1150.46	709.54	608.49	573.82	703.63	648.63	703.63	555.33	644.86	912.19	881.23	979.57	960.98	872736693	872736693	872736693	872736693	666761616	3120789333	2634930631	1189553850	1009280781	232
Diabetes mellitus type 1	Non-communicable diseases	Diabetes and kidney diseases	Diabetes mellitus	Diabetes mellitus type 1	4	DALYs	227.67	301.11	227.67	245.02	289.10	215.00	78.55	73.96	74.07	154.89	202.13	154.89	139.44	167.55	180.31	94.69	98.62	98.19	872736693	872736693	872736693	872736693	666761616	3120789333	2634930631	1189553850	1009280781	233
Diabetes mellitus type 2	Non-communicable diseases	Diabetes and kidney diseases	Diabetes mellitus	Diabetes mellitus type 2	4	DALYs	882.20	720.74	882.20	850.12	943.69	935.46	630.99	534.54	499.75	548.74	446.50	548.74	415.90	477.31	731.88	786.54	880.95	862.79	872736693	872736693	872736693	872736693	666761616	3120789333	2634930631	1189553850	1009280781	234
Chronic kidney disease	Non-communicable diseases	Diabetes and kidney diseases	Chronic kidney disease		3	DALYs	622.79	616.72	622.79	607.57	660.37	627.27	370.47	251.87	240.57	442.60	458.27	442.60	379.99	411.91	517.22	444.11	429.77	434.09	872736693	872736693	872736693	872736693	666761616	3120789333	2634930631	1189553850	1009280781	235
Chronic kidney disease due to diabetes mellitus type 1	Non-communicable diseases	Diabetes and kidney diseases	Chronic kidney disease	Chronic kidney disease due to diabetes mellitus type 1	4	DALYs	43.67	38.68	43.67	32.23	39.49	54.23	27.23	15.99	14.82	30.34	26.94	30.34	20.76	25.57	48.86	34.50	22.90	21.82	872736693	872736693	872736693	872736693	666761616	3120789333	2634930631	1189553850	1009280781	236
Chronic kidney disease due to diabetes mellitus type 2	Non-communicable diseases	Diabetes and kidney diseases	Chronic kidney disease	Chronic kidney disease due to diabetes mellitus type 2	4	DALYs	128.46	119.44	128.46	100.02	118.40	148.20	85.05	67.37	66.37	76.57	70.90	76.57	42.84	52.84	110.46	106.34	125.43	130.70	872736693	872736693	872736693	872736693	666761616	3120789333	2634930631	1189553850	1009280781	237
Chronic kidney disease due to hypertension	Non-communicable diseases	Diabetes and kidney diseases	Chronic kidney disease	Chronic kidney disease due to hypertension	4	DALYs	135.97	131.12	135.97	157.94	164.98	124.08	81.32	59.31	57.64	81.74	78.37	81.74	69.83	75.65	93.00	98.22	111.37	114.82	872736693	872736693	872736693	872736693	666761616	3120789333	2634930631	1189553850	1009280781	238
Chronic kidney disease due to glomerulonephritis	Non-communicable diseases	Diabetes and kidney diseases	Chronic kidney disease	Chronic kidney disease due to glomerulonephritis	4	DALYs	129.23	135.01	129.23	150.73	155.72	104.25	69.16	39.66	37.65	105.48	116.61	105.48	119.63	120.85	94.06	81.35	58.87	57.97	872736693	872736693	872736693	872736693	666761616	3120789333	2634930631	1189553850	1009280781	239
Chronic kidney disease due to other and unspecified causes	Non-communicable diseases	Diabetes and kidney diseases	Chronic kidney disease	Chronic kidney disease due to other and unspecified causes	4	DALYs	185.46	192.46	185.46	166.65	181.79	196.51	107.70	69.53	64.10	148.47	165.46	148.47	126.93	137.00	170.84	123.70	111.19	108.78	872736693	872736693	872736693	872736693	666761616	3120789333	2634930631	1189553850	1009280781	240
Acute glomerulonephritis	Non-communicable diseases	Diabetes and kidney diseases	Acute glomerulonephritis		3	DALYs	3.55	9.15	3.55	4.26	5.65	2.24	6.82	0.38	0.37	3.34	7.76	3.34	3.71	4.96	1.93	7.86	0.59	0.61	872736693	872736693	872736693	872736693	666761616	3120789333	2634930631	1189553850	1009280781	241
Skin and subcutaneous diseases	Non-communicable diseases	Skin and subcutaneous diseases			2	DALYs	594.89	576.50	572.98	595.49	589.99	549.09	558.59	730.31	762.00	632.04	619.35	608.39	625.13	623.04	544.93	538.03	727.38	760.95	872736693	872736693	872736693	872736693	666761616	3120789333	2634930631	1189553850	1009280781	242
Dermatitis	Non-communicable diseases	Skin and subcutaneous diseases	Dermatitis		3	DALYs	149.63	148.16	149.63	162.33	166.49	128.39	134.35	240.29	253.85	176.41	174.52	176.41	191.61	196.70	132.59	120.86	207.04	217.91	872736693	872736693	872736693	872736693	666761616	3120789333	2634930631	1189553850	1009280781	243
Atopic dermatitis	Non-communicable diseases	Skin and subcutaneous diseases	Dermatitis	Atopic dermatitis	4	DALYs	127.41	125.99	127.41	139.52	143.90	106.38	108.32	197.37	207.64	157.53	155.66	157.53	172.17	177.34	111.23	92.41	159.07	166.36	872736693	872736693	872736693	872736693	666761616	3120789333	2634930631	1189553850	1009280781	244
Contact dermatitis	Non-communicable diseases	Skin and subcutaneous diseases	Dermatitis	Contact dermatitis	4	DALYs	21.85	21.81	21.85	22.24	22.07	21.75	23.17	39.84	42.79	18.54	18.53	18.54	18.96	18.92	21.10	25.36	44.45	47.64	872736693	872736693	872736693	872736693	666761616	3120789333	2634930631	1189553850	1009280781	245
Seborrhoeic dermatitis	Non-communicable diseases	Skin and subcutaneous diseases	Dermatitis	Seborrhoeic dermatitis	4	DALYs	0.36	0.36	0.36	0.56	0.53	0.27	2.86	3.07	3.42	0.34	0.33	0.34	0.48	0.44	0.26	3.09	3.51	3.92	872736693	872736693	872736693	872736693	666761616	3120789333	2634930631	1189553850	1009280781	246
Psoriasis	Non-communicable diseases	Skin and subcutaneous diseases	Psoriasis		3	DALYs	48.93	33.64	48.93	44.24	42.40	55.38	54.70	145.13	159.01	40.34	27.73	40.34	35.54	34.27	52.56	62.07	172.30	188.74	872736693	872736693	872736693	872736693	666761616	3120789333	2634930631	1189553850	1009280781	247
Bacterial skin diseases	Non-communicable diseases	Skin and subcutaneous diseases	Bacterial skin diseases		3	DALYs	51.66	57.33	51.66	57.74	51.91	43.90	17.55	16.46	16.25	47.07	55.39	47.07	48.89	44.80	37.57	19.18	24.77	25.40	872736693	872736693	872736693	872736693	666761616	3120789333	2634930631	1189553850	1009280781	248
Cellulitis	Non-communicable diseases	Skin and subcutaneous diseases	Bacterial skin diseases	Cellulitis	4	DALYs	8.62	6.12	8.62	9.02	7.46	8.50	5.92	8.88	9.07	7.31	6.14	7.31	7.04	6.09	7.41	6.64	12.67	13.23	872736693	872736693	872736693	872736693	666761616	3120789333	2634930631	1189553850	1009280781	249
Pyoderma	Non-communicable diseases	Skin and subcutaneous diseases	Bacterial skin diseases	Pyoderma	4	DALYs	43.04	51.21	43.04	48.72	44.45	35.40	11.63	7.58	7.18	39.75	49.25	39.75	41.85	38.71	30.16	12.54	12.10	12.17	872736693	872736693	872736693	872736693	666761616	3120789333	2634930631	1189553850	1009280781	250
Scabies	Non-communicable diseases	Skin and subcutaneous diseases	Scabies		3	DALYs	67.65	67.65	54.95	56.77	55.98	59.78	80.38	12.36	8.00	72.17	72.17	59.03	62.74	61.45	61.99	77.07	10.62	6.69	872736693	872736693	872736693	872736693	666761616	3120789333	2634930631	1189553850	1009280781	251
Fungal skin diseases	Non-communicable diseases	Skin and subcutaneous diseases	Fungal skin diseases		3	DALYs	82.24	82.24	73.03	80.94	80.67	62.62	45.46	32.49	31.50	83.15	83.15	72.63	75.49	76.41	58.88	48.33	43.75	43.80	872736693	872736693	872736693	872736693	666761616	3120789333	2634930631	1189553850	1009280781	252
Viral skin diseases	Non-communicable diseases	Skin and subcutaneous diseases	Viral skin diseases		3	DALYs	49.52	53.22	49.52	50.70	51.80	47.49	61.60	70.88	74.68	66.72	70.87	66.72	67.71	68.40	50.76	50.24	54.87	57.97	872736693	872736693	872736693	872736693	666761616	3120789333	2634930631	1189553850	1009280781	253
Acne vulgaris	Non-communicable diseases	Skin and subcutaneous diseases	Acne vulgaris		3	DALYs	22.46	17.35	22.46	22.63	21.37	24.18	34.06	81.87	89.71	23.57	18.25	23.57	26.76	25.29	26.85	29.31	64.05	69.19	872736693	872736693	872736693	872736693	666761616	3120789333	2634930631	1189553850	1009280781	254
Alopecia areata	Non-communicable diseases	Skin and subcutaneous diseases	Alopecia areata		3	DALYs	5.69	5.67	5.69	5.81	5.73	5.71	6.07	10.47	11.25	4.95	4.93	4.95	5.13	5.08	5.73	6.62	11.27	11.96	872736693	872736693	872736693	872736693	666761616	3120789333	2634930631	1189553850	1009280781	255
Pruritus	Non-communicable diseases	Skin and subcutaneous diseases	Pruritus		3	DALYs	9.53	8.97	9.53	9.04	8.92	9.97	10.10	8.34	8.09	8.18	7.71	8.18	7.48	7.42	9.37	11.07	10.00	9.84	872736693	872736693	872736693	872736693	666761616	3120789333	2634930631	1189553850	1009280781	256
Urticaria	Non-communicable diseases	Skin and subcutaneous diseases	Urticaria		3	DALYs	68.55	67.88	68.55	65.74	66.11	71.24	68.72	53.09	49.89	79.13	78.26	79.13	76.29	76.37	73.40	62.15	47.13	44.58	872736693	872736693	872736693	872736693	666761616	3120789333	2634930631	1189553850	1009280781	257
Decubitus ulcer	Non-communicable diseases	Skin and subcutaneous diseases	Decubitus ulcer		3	DALYs	6.89	7.71	6.89	8.39	8.93	6.37	6.18	6.95	6.62	4.27	4.77	4.27	4.07	4.40	4.55	7.01	12.21	12.20	872736693	872736693	872736693	872736693	666761616	3120789333	2634930631	1189553850	1009280781	258
Other skin and subcutaneous diseases	Non-communicable diseases	Skin and subcutaneous diseases	Other skin and subcutaneous diseases		3	DALYs	32.13	26.67	32.13	31.17	29.69	34.08	39.40	51.99	53.16	26.10	21.62	26.10	23.43	22.46	30.68	44.13	69.37	72.65	872736693	872736693	872736693	872736693	666761616	3120789333	2634930631	1189553850	1009280781	259
Sense organ diseases	Non-communicable diseases	Sense organ diseases			2	DALYs	1076.48	1063.74	1076.48	1031.91	1006.50	1097.57	815.02	532.70	506.03	721.10	713.28	721.10	585.97	581.07	866.45	954.84	859.64	858.77	872736693	872736693	872736693	872736693	666761616	3120789333	2634930631	1189553850	1009280781	260
Blindness and vision impairment	Non-communicable diseases	Sense organ diseases	Blindness and vision impairment		3	DALYs	568.60	559.66	568.60	509.31	492.60	595.35	346.53	158.57	139.86	372.62	367.91	372.62	277.63	276.86	463.43	406.23	233.18	213.54	872736693	872736693	872736693	872736693	666761616	3120789333	2634930631	1189553850	1009280781	261
Glaucoma	Non-communicable diseases	Sense organ diseases	Blindness and vision impairment	Glaucoma	4	DALYs	15.41	14.99	15.41	22.03	20.81	10.89	8.89	4.69	4.56	8.78	8.55	8.78	8.43	8.35	7.42	10.86	9.28	9.61	872736693	872736693	872736693	872736693	666761616	3120789333	2634930631	1189553850	1009280781	262
Cataract	Non-communicable diseases	Sense organ diseases	Blindness and vision impairment	Cataract	4	DALYs	207.34	223.90	207.34	173.67	157.22	223.38	73.97	27.31	21.42	115.11	125.87	115.11	68.84	64.60	148.60	86.40	53.82	45.84	872736693	872736693	872736693	872736693	666761616	3120789333	2634930631	1189553850	1009280781	263
Age-related macular degeneration	Non-communicable diseases	Sense organ diseases	Blindness and vision impairment	Age-related macular degeneration	4	DALYs	9.61	11.90	9.61	13.18	11.15	7.03	6.30	5.95	6.29	5.42	6.74	5.42	5.00	4.39	4.75	7.68	12.47	14.06	872736693	872736693	872736693	872736693	666761616	3120789333	2634930631	1189553850	1009280781	264
Refraction disorders	Non-communicable diseases	Sense organ diseases	Blindness and vision impairment	Refraction disorders	4	DALYs	121.72	107.18	121.72	85.21	88.02	143.78	93.71	65.67	62.29	97.05	89.08	97.05	67.21	69.28	126.76	101.03	73.65	70.57	872736693	872736693	872736693	872736693	666761616	3120789333	2634930631	1189553850	1009280781	265
Near vision loss	Non-communicable diseases	Sense organ diseases	Blindness and vision impairment	Near vision loss	4	DALYs	167.06	158.29	167.06	155.79	157.86	168.40	125.42	32.71	24.34	114.37	107.80	114.37	94.86	97.81	142.25	154.89	49.40	39.11	872736693	872736693	872736693	872736693	666761616	3120789333	2634930631	1189553850	1009280781	266
Other vision loss	Non-communicable diseases	Sense organ diseases	Blindness and vision impairment	Other vision loss	4	DALYs	47.47	43.39	47.47	59.44	57.54	41.87	38.24	22.24	20.97	31.89	29.86	31.89	33.28	32.42	33.66	45.37	34.56	34.35	872736693	872736693	872736693	872736693	666761616	3120789333	2634930631	1189553850	1009280781	267
Age-related and other hearing loss	Non-communicable diseases	Sense organ diseases	Age-related and other hearing loss		3	DALYs	477.83	475.21	477.83	492.83	484.34	471.82	436.93	342.87	334.98	326.29	324.06	326.29	289.25	285.00	377.64	511.87	580.04	597.35	872736693	872736693	872736693	872736693	666761616	3120789333	2634930631	1189553850	1009280781	268
Other sense organ diseases	Non-communicable diseases	Sense organ diseases	Other sense organ diseases		3	DALYs	30.05	28.88	30.05	29.77	29.55	30.41	31.55	31.25	31.18	22.18	21.31	22.18	19.09	19.22	25.38	36.74	46.42	47.88	872736693	872736693	872736693	872736693	666761616	3120789333	2634930631	1189553850	1009280781	269
Musculoskeletal disorders	Non-communicable diseases	Musculoskeletal disorders			2	DALYs	1615.32	1524.78	1616.56	1513.79	1494.84	1744.47	1537.29	2196.34	2252.15	1141.78	1069.19	1142.57	970.81	966.77	1538.24	1844.57	2955.65	3063.36	872736693	872736693	872736693	872736693	666761616	3120789333	2634930631	1189553850	1009280781	270
[truncated: 90 more rows]
